# Supplementary material for: Genome-Wide Identification and Characterization of Alternative Oxidase (AOX) Genes in Foxtail Millet (Setaria italica): Insights into Their Abiotic Stress Response
Source: Plants (Basel). 2024 Sep 12;13(18):2565. doi: 10.3390/plants13182565 (PMC11434880; doi:10.3390/plants13182565)
Supplement: Supplementary file 1 [file plants-13-02565-s001.zip]

Archive with 2 entries (2 files):
- Supplementary Figure S1, TableS1, S3, S10.pdf
- Supplementry Table S2, S4-S9.xlsx
