# Supplementary material for: Genome-Wide Identification and Characterization of Alternative Oxidase (AOX) Genes in Foxtail Millet (Setaria italica): Insights into Their Abiotic Stress Response
Source: Plants (Basel). 2024 Sep 12;13(18):2565. doi: 10.3390/plants13182565 (PMC11434880; doi:10.3390/plants13182565)
Supplement: Supplementary file 1 [file plants-13-02565-s001.zip › Supplementry Table S2, S4-S9.xlsx]

## Sheet: Table S2
Table S2: Sequences of 60 AOX proteins from 17 species for phylogenetic analysis.
>Arabidopsis_AOX1a
MMITRGGAKAAKSLLVAAGPRLFSTVRTVSSHEALSASHILKPGVTSAWIWTRAPTIGGMRFASTITLGEKTPMKEEDANQKKTENESTGGDAAGGNNKGDKGIASYWGVEPNKITKEDGSEWKWNCFRPWETYKADITIDLKKHHVPTTFLDRIAYWTVKSLRWPTDLFFQRRYGCRAMMLETVAAVPGMVGGMLLHCKSLRRFEQSGGWIKALLEEAENERMHLMTFMEVAKPKWYERALVITVQGVFFNAYFLGYLISPKFAHRMVGYLEEEAIHSYTEFLKELDKGNIENVPAPAIAIDYWRLPADATLRDVVMVVRADEAHHRDVNHFASDIHYQGRELKEAPAPIGYHMMITRGGAKAAKSLLVAAGPRLFSTVRTVSSHEALSASHILKPGV…
>Arabidopsis_AOX1b
MMMSRRYGAKLMETAVTHSHLLNPRVPLVTENIRVPAMGVVRVFSKMTFEKKKTTEEKGSSGGKADQGNKGEQLIVSYWGVKPMKITKEDGTEWKWSCFRPWETYKSDLTIDLKKHHVPSTLPDKLAYWTVKSLRWPTDLFFQRRYGCRAMMLETVAAVPGMVGGMLVHCKSLRRFEQSGGWIKALLEEAENERMHLMTFMEVAKPNWYERALVIAVQGIFFNAYFLGYLISPKFAHRMVGYLEEEAIHSYTEFLKELDNGNIENVPAPAIAIDYWRLEADATLRDVVMVVRADEAHHRDVNHYASDIHYQGRELKEAPAPIGYHMMMSRRYGAKLMETAVTHSHLLNPRVPLVTENIRVPAMGVVRVFSKMTFEKKKTTEEKGSSGGKADQGNKGEQL…
>Arabidopsis_AOX1c
MITTLLRRSLLDASKQATSINGILFHQLAPAKYFRVPAVGGLRDFSKMTFEKKKTSEEEEGSGDGVKVNDQGNKGEQLIVSYWGVKPMKITKEDGTEWKWSCFRPWETYKADLTIDLKKHHVPSTLPDKIAYWMVKSLRWPTDLFFQRRYGCRAIMLETVAAVPGMVGGMLMHFKSLRRFEQSGGWIKALLEEAENERMHLMTFMEVAKPKWYERALVISVQGVFFNAYLIGYIISPKFAHRMVGYLEEEAIHSYTEFLKELDNGNIENVPAPAIAVDYWRLEADATLRDVVMVVRADEAHHRDVNHYASDIHYQGHELKEAPAPIGYHMITTLLRRSLLDASKQATSINGILFHQLAPAKYFRVPAVGGLRDFSKMTFEKKKTSEEEEGSGDGVKVND…
>Arabidopsis_AOX1d
MSYRSIYRTLRPVLSSSVQSSGLGIGGFRGHLISHLPNVRLLSSDTSSPVSGNNQPENPIRTADGKVISTYWGIPPTKITKPDGSAWKWNCFQPWDSYKPDVSIDVTKHHKPSNFTDKFAYWTVQTLKIPVQLFFQRKHMCHAMLLETVAAVPGMVGWMLLHLKSLRRFEHSGGWIKALLEEAENERMHLMTFIELSQPKWYERAIVFTVQGVFFNAYFLAYVISPKLAHRITGYLEEEAVNSYTEFLKDIDAGKFENSPAPAIAIDYWRLPKDATLRDVVYVIRADEAHHRDINHYASDIQFKGHELKEAPAPIGYH
>B._distachyon_AOX1a
MSSRMAGSVLLRHAGASRLFSATATSPAAAAARPFLAGGESVPGAWVRLMSTSAGSQAKQEAAKAAAPPKDKEGGEKKEVVVNSYWGIEQAKKLVREDGTEWKWSCFRPWETYTADTSIDLTKHHVPKTMLDKIAYWTVKSLRFPTDIFFQRRYGCRAMMLETVAAVPGMVGGMLLHLRSLRRFEQSGGWIRALLEEAENERMHLMTFMEVAQPRWYERALVIAVQGVFFNAYFFGYLISPKFAHRVVGYLEEEAVHSYTEFLKDLEAGKIDDVPAPSIAIDYWRLPANATLKDVVTVVRADEAHHRDVNHFASDVYYQGMELKATPAPIGYHMSSRMAGSVLLRHAGASRLFSATATSPAAAAARPFLAGGESVPGAWVRLMSTSAGSQAKQEAAKAA…
>B._distachyon_AOX1c
MSSRVAGPAVLLRHLGRRIFSSPVSPASPVAAQRPLLSGGEGAVWARLRLLSTSAAEEAAKEEAAASKENSASTAAAKAEAAQAAKDGDKTVVSSYWGIVPAKLVNKDGAEWKWSCFRPWEAYTSDTTIDLKKHHEPKVLLDKIAYWTVKSLRVPTDIFFQRRYGCRAMMLETVAAVPGMVGGMLLHLRSLRRFEHSGGWIRALLEEAENERMHLMTFMEVAGPKWYERALVLAVQGVFFNAYFLGYLLSPKFAHRVVGYLEEEAVHSYTEFLRDIEAGKIDNVPAPRIAIDYWRLPPDATLRDVVVVVRADEAHHRDVNHFASDIHFQGLELNKTPAPLGYHMSSRVAGPAVLLRHLGRRIFSSPVSPASPVAAQRPLLSGGEGAVWARLRLLSTSAA…
>B._distachyon_AOX1d1
MSSRMAGATLLRHLAPRLVAAAEPASGLAARSIMPAAARIFPARMASTAAAPDVQEGAAGATGKTEGQSKTKAVVSYWGIEPRKLVKADGTEWPWFCFRPWDTYTADTAIDMQKHHEPKSLPDKIAYYTVKTLGVPKDLFFQRRHASHALLLETVAAVPPMVGGMLLHLRSLRRFEHSGGWIRALMEEAENERMHLMTFLEVTQPKWWERALVMAVQGVFFNAYFVGYLVSPKFAHRFVGYLEEEAVKSYTEYLKDLEAGKIENTPAPAIAIDYWRLPADATLKDVVAVVRADEAHHRDANHYASDIHYQGLTLKETPAPIGYH
>B._distachyon_AOX1d2
MSSRMAGATLLRHLGPRLFAAAEPASGLAARSIMAPAAARILPARMASTASAAPDAKEGASAAAKTDSAATPEQSKTKSVVSYWGIESRKLVKPDGTEWPWFCFTPWDTYRADTSIDMEKHHKPKSVPDKVAYYAVRSLRVPMDLFFQRRHASHALLLETVAAVPPMVGGMLLHLRSLRRFEHSGGWIRALMEEAENERMHLMTFLEVTQPNWWERALVMAAQGVFVNAYFVGYLVSPKFAHRFVGYLEEEAVHSYTEYLKDLEAGKIENTPAPAIAIDYWRLPADATLKDVVTVIRADEAHHRDANHYASDIHYQGLTLKETPAPIGYH
>B._napus_AOX1a
MMSRGGAKAASSLVKAARPRLFSTATTSTIRSMSHETSHLLRPAVADLASPSGMSGWIWTSRAPAMGGVRFASTVTLGEKTTTTDANPKKAEKESSTGGEAGGNKGGKGTASYWGVEPSKITKEDGTEWKWNCFRPWETYKADLTIDLSKHHVPTTFLDRLAYWTVKSLRWPTDLFFQRRYGCRAMMLETVAAVPGMVGGMLLHCKSLRRFEQSGGWIKALLEEAENERMHLMTFMEVAKPKWYERALVITVQGVFFNAYFLGYLISPKFAHRMVGYLEEEAIHSYTEFLKELDKGNIENVPAPAIAIDYWRLPADATLRDVVMVVRADEAHHRDVNHFASDIHYQGRELKEAPAPIGYHMMSRGGAKAASSLVKAARPRLFSTATTSTIRSMSHETSH…
>B._napus_AOX1d
MSSRSIYRTLRPVLSSSVLSSGLGTGHGIKGHVISHLPTIRFLSSDTSSSTTGNRQPENPVRTADGKVISTYWGIPPTKITKPDGSAWKWNCFQPWDSYKPDVSIDVTKHHKPSNFTDKFAYWTVQSLKIPVQLFFQRKHMCHAMLLETVAAVPGMVGGMLLHLKSLRRFEHSGGWIKALLEEAENERMHLMTFIELSQPKWYERAIVFAVQGVFFNAYFLSYVISPKLAHRITGYLEEEAVNSYTEFLNDIDAGKFENSPAPAIAIDYWRLPKDATLRDVVFVIRADEAHHRDINHYASDIQFQGRELKEAPAPIGYH
>B._napus_AOX2
MSQLVARRGLRDLLVHSRVNCNMFARCVSAASVVRRAGDTNKPTLVHDWCGGFVGCNIRSEHVQVYLMGDFNMRWRRMCSASATEKKDEKPRLDMVRKDQDGGGSVTVPSYWGIETAKMKIARKDGSKWPWNCFMPWETHQADLTIDFKKHHVPKNMADKIAYVIVKILRVPTDIFFQRRYGCRAMMLETVAAVPGMVGGMLLHLKSIRRFEHSGGWIKALLEEAENERMHLMTMMELVKPKWYERLLVILVQGVFFSSFFTCYVLSPRLAHRIVGYLEEEAIHSYTEFLKDIDDGKIENVKAPAIAIDYWRLPEDATLKDVVTVIRADEAHHRDVNHFASDIRNQGKELREAAAPIGYH
>C._cajan_AOX1
MMMMMLSRGGSNRALLAAKGLSAEVGALKKWSYGVRSESTLAFSEKEKKVDSSSSAAAAADGKKEEKGIASYWGIEASKITKPDGTEWKWNCFRPWETYKADVSIDLKKHHAPVTFLDKMAFWTVKALRYPTDVFFQRRYGCRAMMLETVAAVPGMVGGMLLHCKSLRRFEHSGGWIKALLEEAENERMHLMTFMEVAKPKWYERALVITVQGVFFNAYFLGYLLSPKFAHRMVGYLEEEAIHSYTEFLKELDKGNIENVPAPAIAIDYWQLPPDSTLRDVVMVVRADEAHHRDVNHFASDIHYQGRELRDAAAPIGYHMMMMMLSRGGSNRALLAAKGLSAEVGALKKWSYGVRSESTLAFSEKEKKVDSSSSAAAAADGKKEEKGIASYWGIEASKI…
>C._cajan_AOX2a
MKLLALSSAARRALLNGRNCNRHGSAAVRPFAAVETRLLCAGGGNGRFFYWKRTMASPAEAKMPEKEKDKEETEKSVAESSYWGISRPRVVREDGTEWPWNCFMPWETYRPNLSIDLTKHHVPKNFQDKVAYRTVKLLRIPTDVFFKRRYGCRAMMLETVAAVPGMVGGMLLHLKSLRKFENSGGWIKALLEEAENERMHLMTMVELVKPTWYERLLVLAVQGVFFNAFFVLYILSPKVAHRIVGYLEEEAIHSYTEYLKDLESGAIENVPAPAIAIDYWRLPKDAKLKDVITVIRADEAHHRDVNHFASDIHFQGKELREAPAPIGYH
>C._cajan_AOX2d
MKHILVRSAARVLLGGGRSYYRQLSTAPIVETRHQHGGAAFGSFYLRRMSSLPEIKDHQQSEEKKNEVNDANHNNAVISSYWGITRPKVRREDGTEWPWNCFMPWDSYRADVSIDVTKHHTPKSLTDKVAFRSVKFLRVLSDLYFKERYGCHAMMLETIAAVPGMVGGMLLHLKSLRKFQHSGGWIKALLEEAENERMHLMTMVELVKPSWHERLLIFTAQGVFFNAFFVFYLLSPKAAHRFVGYLEEEAVISYTQHLDAIESGKVENVPAPAIAIDYWRLPKDATLKDVVTVIRADEAHHRDVNHFASDIHHQGKELKEAPAPIGYH
>C._arietinum_AOX1
MMMLRQGGMSTTMLLAKKGLVGEVGVPNKWGCLVRAPFVRNESTFASNLPEKQNGSTSSPKSGGNKDEKRVVSYWGIQPSKIVKQDGTEWKWNCFKPWETYKADVTIDLNKHHAPTTFLDKMAYWTVKSLRFPTDLFFQKRYGCRAMMLETVAAVPGMVGGMLLHCKSLRRFEHSGGWIKALLEEAENERMHLMTFMEVAKPKWYERALVITVQGVFFNAYFLGYLISPKFAHRMVGYLEEEAIYSYTEFLKELDKGKIENVPAPAIAIDYWQLPQNSTLRDVVMVIRADEAHHRDVNHFASDIHYQGRELREAAAPIGYHMMMLRQGGMSTTMLLAKKGLVGEVGVPNKWGCLVRAPFVRNESTFASNLPEKQNGSTSSPKSGGNKDEKRVVSYWGIQ…
>C._arietinum_AOX2a
MKHSALCYVVRRALVSGRNCNCHGSAVVRPFLAAKIRQRSFCVDGGNGGFFYWKRMMASQAGPSMPEAEKKEESPRTKSGKSEKNVVVSSYWGISKPKIKREDGTEWPWNCFMPRDTYKSNMSIDLTKHHAPKNFMDKVAYKGVKLLRIPTDVFFKRQYGCRAMMLETVAAVPGMVGGMLLHLKSLRKFQQSGGWIKALLEEAENERMHLMTMVELVKPKWYERLLVLAVQGVFFNAFFVLYILSPKLAHRVVGYLEEEAVHSYTEYLKDIESGVVENVPAPAIAIDYWRLPKDAKLKDVITVIRADEAHHRDVNHFASDIHFHGKELREAPAPLSYH
>C._arietinum_AOX2b
MKHSALCYVVRRALINGRNCNRHGSAVARPLLAAEIRQSGDGGFFYWKRMMSSQAARETEVKKKEKEESSRTEGGKRENNVVVSSYWGISRPKIKREDGTEWPWNCFMPWETYESNLSIDLTKHHAPKNFLDKVAYRTVKLLRIPTDLFFKRQYGCRAMMLETVAAVPGMVGGMLLHLRSLRKFQQSGGWIKALLEEAENERMHLMTMVELVKPKWYERLLVLAVQGVFFNAFFVLYILSPKLAHRVVGYLEEEAIHSYTEYLKDIESGAVENVPAPAIAIDYWRLPKDARLKDVITVIRADEAHHRDVNHFASDIHFHGKELREAPAPLGYH
>C._arietinum_AOX2d
MKHILVRSTVRALFRSGQNYHRNVHRHGGGAFGSFYWRRMSTLPEKKEDHQSDSDENNNKNSNPVVSSYWGITRPKVHREDGTEWPWNCFMPWESYNSDVSIDVTKHHVPTTFGDKFAFRSVKFLRVLSDLYFKERYGCHAMMLETIAAVPGMVGGMLLHLKSLRKFQHTGGWIKALLEEAENERMHLMTMVELVKPSWHERLLVITAQGVFFNAFFVFYLFSPKIAHRFVGYLEEEAVISYTQHLNAIESGKVENVAAPAIAIDYWRLPKDATLKDVITVIRADEAHHRDVNHFASDIHHQGKELKEAPAPVGYHMISSRTAAGSAALWKQLGPRLFSASAVTGPPPGADLFRACSRLSPVTTPASWIQTSPSRFASTEVDRNRDEGNKSKEEAGAVT…
>G._max_AOX1
MMMMMSRSGANRVANTAMFVAKGLSGEVGGLRALYGGGVRSESTLALSEKEKIEKKVGLSSAGGNKEEKVIVSYWGIQPSKITKKDGTEWKWNCFSPWGTYKADLSIDLEKHMPPTTFLDKMAFWTVKVLRYPTDVFFQRRYGCRAMMLETVAAVPGMVAGMLLHCKSLRRFEHSGGWFKALLEEAENERMHLMTFMEVAKPKWYERALVITVQGVFFNAYFLGYLLSPKFAHRMFGYLEEEAIHSYTEFLKELDKGNIENVPAPAIAIDYWQLPPGSTLRDVVMVVRADEAHHRDVNHFASDIHYQGRELREAAAPIGYHMMMMMSRSGANRVANTAMFVAKGLSGEVGGLRALYGGGVRSESTLALSEKEKIEKKVGLSSAGGNKEEKVIVSYWGIQ…
>G._max_AOX2a
MKLTALNSTVRRALLNGRNQNGNRLGSAALMPYAAAETRLLCAGGANGWFFYWKRTMVSPAEAKVPEKEKEKEKAKAEKSVVESSYWGISRPKVVREDGTEWPWNCFMPWESYRSNVSIDLTKHHVPKNVLDKVAYRTVKLLRIPTDLFFKRRYGCRAMMLETVAAVPGMVGGMLLHLRSLRKFQQSGGWIKALLEEAENERMHLMTMVELVKPKWYERLLVLAVQGVFFNAFFVLYILSPKVAHRIVGYLEEEAIHSYTEYLKDLESGAIENVPAPAIAIDYWRLPKDARLKDVITVIRADEAHHRDVNHFASDIHFQGKELREAPAPIGYH
>G._max_AOX2d
MKNVLVRSAARALLGGGGRSYYRQLSTAAIVEQRHQHGGGAFGSFHLRRMSTLPEVKDQHSEEKKNEVNGTSNAVVTSYWGITRPKVRREDGTEWPWNCFMPWDSYHSDVSIDVTKHHTPKSLTDKVAFRAVKFLRVLSDIYFKERYGCHAMMLETIAAVPGMVGGMLLHLKSLRKFQHSGGWIKALLEEAENERMHLMTMVELVKPSWHERLLIFTAQGVFFNAFFVFYLLSPKAAHRFVGYLEEEAVISYTQHLNAIESGKVENVPAPAIAIDYWRLPKDATLKDVVTVIRADEAHHRDVNHFASDIHHQGKELKEAPAPIGYH
>G._hirsutum_AOX1
MMMSRGYTRLASSMFTMVSPRFFSTAATRGVLSNDMVKAPAVGLGVRCRSSMAAIGGGDKEQEKKQAVGGGGGSAKDDKEIVSYWGLDPTKVSKEDGSPWKWTCFRPWDTYRADLSIDLKKHHAPVTVLDKMAYWTVKSLRWPTDLFFQRRYGCRAMMLETVAAVPGMVGGMLLHCKSLRRFEHSGGWIKALLEEAENERMHLMTFMEVSDPRWYERALVFAVQGVFFNAYFLGYIISPKFAHRVVGYLEEEAIHSYTEFLKELDNGNIENVPAPPIAIDYWRLPPNSTLRDVVLAVRADEAHHRDVNHFASDIHYQGRQLKEAPAPLGYHMMMSRGYTRLASSMFTMVSPRFFSTAATRGVLSNDMVKAPAVGLGVRCRSSMAAIGGGDKEQEKKQAV…
>G._hirsutum_AOX2a
MNRFVVRSVMRGLINGRSYCSSSICIGNGQVYRSAIVGRSLQLSGQRNGVAFGGFEWRRMMSSSPASVEKATSEKEDKTENSVKEETKENEVMAVSYWGISRPKITREDGTDWPWNCFMPWETYKADLSIDLKKHHKPKNFTDKFAYRTVKLLRVPTDIFFQRRYGCRAMMLETVAAVPGMVGGMLLHLKSLRKFQQSGGWIKALLEEAENERMHLMTMVELVKPKWYERLLVLTVQGVFFNAFFVLYMLSPKLAHRIVGYLEEEAIHSYTEYLKDIDSGAIENVPAPAIAIDYWRLPKDATLKDVITVIRADEAHHRDVNHFASDIHFQGKELREAPAPLGYH
>G._hirsutum_AOX2b
MNRFVVRSVMRGLINGRSYCSCSSIGNGQVYRSAIVGRSLELSGQRNGVAFGGFEWRRMMSSSPASVEKATSEKEDKTENSVMEETKGKEVMAASYWGISRPKITREDGTDWPWNCFMPWETYKADLSIDLNKHHKPKNFTDKFAYRTVKLLRIPTDIFFQRRYGCRAMMLETVAAVPGMVGGMLLHLKSLRKFQQSGGWIKALLEEAENERMHLMTMVELVKPKWYERLLVLTVQGVFFNAFVVLYMLSPKLAHRIVGYLEEEAIHSYTEYLKDIDSGAIENVPAPAIAIDYWRLPKAATLKDVITVIRADEAHHRDVNHFASDIHFQGKELREAPAPLGYH
>H._vulgare_AOX1a
MSSRMAGSVLLRHAGAGAGRLFATTASPAARTALAGGEGAWARMMSTSAASHAKDEAAKAAATGDGEKKEVAVNSYWGIEQSKKLVREDGTEWKWSCFRPWETYTADTSIDLTKHHVPNTMLDKIAYYTVKSLRFPTDIFFQRRYGCRAMMLETVAAVPGMVGGMLLHLRSLRRFEQSGGWIRALLEEAENERMHLMTFMEVAQPRWYERALVITVQGVFFNAYFFGYLISPKFAHRVVGYLEEEAVHSYTEFLKDLDDGKIDNVPAPAIAIDYWRLPANATLKDVVTVVRADEAHHRDVNHFASDVYYQGMELKATPAPIGYHMSSRMAGSVLLRHAGAGAGRLFATTASPAARTALAGGEGAWARMMSTSAASHAKDEAAKAAATGDGEKKEVAVNS…
>H._vulgare_AOX1d
MSSRMAGATLLRHLGPRLFAAAEPASGLAASARGVMPAATRIFPARMASTAAAPHAKQEEATEKPQGATTPEQAVSYWGIEPRKLVKDDGTEWPWFCFRPWDTYRPDTSIDVAKHHEPRALPDKVAYLIVRTLRAGSDLFFQRRHASHALLLETVAAVPPMVGGVLLHLRSLRRFEHSGGWIRALMEEAENERMHLMTFMEVTQPLWWERALVLATQGVFFNAYFVGYLVSPKFAHRFVGYLEEEAVHSYTEYLKDLEAGLIENTPAPAIAIDYWRLPADARLKDVVIAVRADEAHHRDANHYASDIHYQGMTLNQTPAPLGYH
>M._sativa_AOX1
MMMRHGGHGAAMNTVMLFAKKGLLGGEVGVPNKWGYFVRSTPLVRNASTFTANLSDQKDDKTVDKTPPSSSSQGGAGDNKDEKGITSYWGVQPSKITKPDGTEWKWNCFRPWETYKADVTIDLTKHHKPTTFLDKMAYWTVKSLRYPTDLFFQRRYGCRAMMLETVAAVPGMVGGMLLHCKSLRRFEHSGGWIKALLEEAENERMHLMTFMEVAKPKWYERALVITVQGVFFNAYFLGYLLSPKFAHRMVGYLEEEAIHSYTEFLKELDKGNIENVPAPAIAIDYWQLPQNSTLRDVVEVVRADEAHHRDVNHFASDIHYQGRELREAAAPIGYHMMMRHGGHGAAMNTVMLFAKKGLLGGEVGVPNKWGYFVRSTPLVRNASTFTANLSDQKDDKTVD…
>M._sativa_AOX2a
MKHSALCYMARRALIGGRNSNRQSSAVVRSFAAAEIGQRHLYADGGNGGFFYWKRMMSSQAAPSKPSAEETEAKSTEKNEKKEESSGTKNNVVVSSYWGISRPKIMREDGTEWPWNCFMPWETYQSNVSIDLNKHHVPKNFLDKVAYRTVKLLRIPTDVFFKRRYGCRAMMLETVAAVPGMVGGMLLHLKSLRKFQHSGGWVKALLEEAENERMHLMTMVELVKPKWYERFLVLAVQGVFFNAFFVLYILSPKVAHRVVGYLEEEAIHSYTEYLKDIDSGAIENVPAPAIAIDYWRLPKDAKLKDVITVIRADEAHHRDVNHFASDIHFHGKELRDAPAPLGYH
>M._sativa_AOX2d1
MRNILIRSTARALFRSGGNYHRSFSTAVIVQPRQHQHGGGACGSLYWQRMSTLPEKKDQQTEENKNDAKNNGNNSNAVVSSYWGISRPKVLKEDGTEWPWNCFMPWESYSSDVSIDVTKHHVPKTFGDKLAFRSVKFLRVLSDLYFKERYGCHAMMLETIAAVPGMVGGMLLHLKSLRKFQHAGGWIKALLEEAENERMHLMTMVELVKPSWHERLLVITAQGVFFNGFFVFYILSPKIAHRFVGYLEEEAVISYTQHLDAIESGKVENVPAPAIAIDYWRLPKDATLKDVITVIRADEAHHRDVNHFASDIHHQGKELKEAPAPVGYH
>M._sativa_AOX2d2
MKNLLLRSTARALFCSSQSYHSGLSTAVTVQPRHQNGGGALGSFYWQKMSTLPEKKDQRSEENKNSNDSNTVVSSYWGITRPKVKREDGTEWPWNCFMPWESYSSDVSIDVTKHHVPKTFGDKFAFRSVKFLRVLSDLYFKERYGCHAMMLETIAAVPPMVGGMLLHLKSLRKFQHTGGWIKALLEEAENERMHLMTMVELVKPSWHERLLVITAQGVFFNAFFVFYILSPKTAHRFVGYLEEEAVISYTQHLDAIESGKVENVPAPAIAIDYWRLPKDATLKDVITVIRADEAHHRDVNHFASDIHHQGKELKEAPAPVGYH
>O._sativa_AOX1a
MSSRMAGSAILRHVGGVRLFTASATSPAAAAAAAARPFLAGGEAVPGVWGLRLMSTSSVASTEAAAKAEAKKADAEKEVVVNSYWGIEQSKKLVREDGTEWKWSCFRPWETYTADTSIDLTKHHVPKTLLDKIAYWTVKSLRFPTDIFFQRRYGCRAMMLETVAAVPGMVGGMLLHLRSLRRFEQSGGWIRTLLEEAENERMHLMTFMEVANPKWYERALVITVQGVFFNAYFLGYLLSPKFAHRVVGYLEEEAIHSYTEFLKDLEAGKIDNVPAPAIAIDYWRLPANATLKDVVTVVRADEAHHRDVNHFASDIHYQGMELKQTPAPIGYHMSSRMAGSAILRHVGGVRLFTASATSPAAAAAAAARPFLAGGEAVPGVWGLRLMSTSSVASTEAAAK…
>O._sativa_AOX1c
MGSRAAGSVLLRHLCPRVSSSTSAAAHAHAQRPPLAGAGGGGVALWARLLSTSAAAAKEETAASKENTGSTAAAKAEATKAAKEGPASATASPVASSYWGIEASKLASKDGVEWKWSCFRPWETYSPDTTIDLKKHHEPKVLLDKVAYWTVKALRVPTDIFFQRRYGCRAMMLETVAAVPGMVGGMLLHLRSLRRFEHSGGWIRALLEEAENERMHLMTFMEVAKPRWYERALVLAVQGVFFNAYFLGYLLSPKLAHRVVGYLEEEAIHSYTEYLKDIEAGKIENVPAPPIAIDYWRLPAGATLKDVVVVVRADEAHHRDVNHFASDVHFQGMDLKDIPAPLDYHMGSRAAGSVLLRHLCPRVSSSTSAAAHAHAQRPPLAGAGGGGVALWARLLSTSA…
>O._sativa_AOX1d
MSSRMAGATLLRHLGPRLFAAEPVYSGLAASARGVMPAAARIFPARMASTSSAGADVKEGAAEKLPEPAATAAAAATDPQNKKAVVSYWGIQPPKLVKEDGTEWKWLSFRPWDTYTSDTSIDVTKHHEPKGLPDKLAYWTVRSLAVPRDLFFQRRHASHALLLETVAGVPGMVGGMLLHLRSLRRFEQSGGWIRALLEEAENERMHLMTFLEVMQPRWWERALVLAAQGVFFNAYFVGYLVSPKFAHRFVGYLEEEAVSSYTEYLKDLEAGKIENTPAPAIAIDYWRLPADATLKDVVTVIRADEAHHRDLNHFASDIQQQGMKLKDTPAPIGYH
>O._sativa_AOX1
MALVQSARRAAGPAASRLFSTASVAAAGRSPVAGLPKALPRPAISSLWMVGAAAPPRRFAGTAAVGGVDVTAPTATPPPAKKEESEKEAASYWGVAPTRLVKEDGTVWKWSCFRPWDTYEADVAIDLTKHHNPATLGDKVARWTVKSLRWPVDLFFQRRYGCRAMMLETVAAVPGMVAGAVLHLRSLRRFEHSGGWIRALLEEAENERMHLMTFMEVSQPRWYERALVVAVQGAFFNAYLASYLLSPRFAHRIVGYLEEEAVHSYTEFLRDLDAGKIDDVPAPAIAIDYWRLPADATLRDFVVMVVRADEAHHRDVNHYASVRFPHSLTLCWTMHHVSQFRSKTKRRRNLNEFC
>S._lycopersicum_AOX1a
MMTRGATRMTRVVMGHMGPRYFSTTVLRNNPGTGVVGGVAAGLLHGFPANPSEKVAVTWVRHFSAMGSRSASTAALNDKQQEKESSDKKVENTATATAAVNGGVGKSVVSYWGVPPSKATKPDGTEWKWNCFRPWETYEADMSIDLTKHHAPVTFLDKFAYWTVKILRFPTDVFFQRRYGCRAMMLETVAAVPGMVGGMLLHCKSLRRFEQSGGWIKALLEEAENERMHLMTFMEVAKPNVYERALVFAVQGVFFNAYFAAYLISPKLAHRIVGYLEEEAVLSYTEFLKELDNGNIENVPAPAIAIDYWRLPKDATLRDVVLVVRADEAHHRDVNHYASDIHYQGQQLKDSPAPLGYHMMTRGATRMTRVVMGHMGPRYFSTTVLRNNPGTGVVGGVAA…
>S._lycopersicum_AOX1c
MMSHIGPRYYSTIRPVAGNEAKNGVITRASFNFLHENSIKGFEKIMMTRVRYFSTTNSCNTSIINLSDKEKNEQTSQEKIDQNGDAEFKVTVLTSGGNNNNINNVSYWGIQPPKVTKEDGTPWKWNCFMPWETYKADLSIDMKKHHEPITLLDKLAYWTVKALRVPTDLFFQKRYGCRAMMLETVAAVPGMVGGMLLHCKSLRRFEHSGGWIKALLEEAENERMHLMTFMEVSKPKWYERGLVLMVQGIFFNVYFMTYILSPKLAHRIVGYLEEEAIHSYTQFLKELDEGNIENVAAPAIAIDYWRLTQDATLKDVVMVVRADEAHHRDVNHFASDIYYHGQELKDCPAPLGYHMMSHIGPRYYSTIRPVAGNEAKNGVITRASFNFLHENSIKGFEKI…
>S._lycopersicum_AOX1d
MNRNAAMKISGLLMRQLRGEFLPRGGMVQIRHWSNMNTSSKTKEEQKTHNQPSHTDATNAAGDKAKKIVSYWGVDPPKISKEDGTPWKWNSFRPWETYSADISIDVEKHHMPTNFMDKFAYWTVQSLKYPTYLFFQRRHMCHAMLLETVAAVPGMVGGMLLHCKSLRRFEHSGGWIKALLEEAENERMHLMTFIELSNPKWYERALVFAVQGVFVNAYFIAYLASPKLAHRIVGYLEEEAVNSYTEFLIDIEKGLFENSPAPAIAIDYWRLPADATLKDVVTVIRADEAHHRDLNHFASDIQCQGHELKGYPAPIGYH
>S._lycopersicum_AOX2
MNQLLVRLVMRRLVSGGTRNGCISSSSAAVMFREVHKPSSESVVMMSSQRLRFSGRWWRMMCSTTSKNSTKSSDVRKEDEKLSGDSVEKMEGEDEVALSSYWGVSRPKITKEDGSVWPWNSFMPWETYQADLSIDLSKHHVPKTFLDKVAYWTVKLLRIPTDLFFKKKYGCRAMMLETVAGVPGMVGGMLLHLRSLRKFEHSGGWIKALLEEAENERMHLMTMVELVQPKWYERLLVIAVQGVFFNFYSVLYLLSPKLAHRVVGYLEEEAIHSYTLYLNDIDRGEIENVPAPAIAIDYWRLPKDATLKDVITVIRADEAHHRDVNHFASDIHYQGKKLQEAAAPIGYH
>S._tuberosum_AOX1
MMSSRFAGTALRQLGPVLFASAPGARAAAEPAYALLAGAPAAAPTRAAVWLVRFPLSRAASTMSAPAAPEGETAAKGDVDVTKKAEGDTEQKAVVSYWGVPPSRVTKEDGSPWRWACFRPWEAYESDMSIDLKKHHAPTTFLDKMAFWTVKSLRWPTDIFFQRRYGCRAMMLETVAAVPGMVGGLLLHLKSLRRFEHSGGWIKALLEEAENERMHLMTFMEVSQPRWYERALVLAVQGVFFNAYFLGYLLSPKFAHRVVGYLEEEAIHSYTEFLKEIDKGTIDNVPAPAIALDYWRLPPGSTLRDVVMVVRADEAHHRDVNHFASDVHYQGHQLKEAPAPLGYHMMSSRFAGTALRQLGPVLFASAPGARAAAEPAYALLAGAPAAAPTRAAVWLVRFP…
>S._tuberosum_AOX1d
MSRSAAVKMSGLLMRQLRGEFSPRGGMVQITHWSNMSTSSKTKEEQKTHQPPHTVADATNDAGDKAKKIVSYWGVDPPKISKEDGTPWKWNSFRPWETYSADISIDVKKHHLPTNFMDKFAFWTVQSLKYPTYLFFQRRHMCHAMLLETVAAVPGMVGGMLLHCKSLRRFEHSGGWIKALLEEAENERMHLMTFIELSNPKWYERALVFAVQGVFVNAYFLAYLASPKLAHRIVGYLEEEAVNSYTEFLIDIEKGLFENSPAPAIAIDYWRLPADATLKDVVTVIRADEAHHRDLNHFASDIQCQGHELKDYPAPIGYH
>S._tuberosum_AOX2
MSQLLVRSVMRRLVSGGTCNRCISSVSAAAAVVFREVHKPSSESVVMMSSQRLRFSGQWWRMMCFTSEPPSKNSTTSSAVRKEDEKLSGDSVEKMEGEDKVALSSYWGVSRPKITKEDGSVWPWNCFMPWETYQADLSIDLSKHHVPKTFLDKVAYWTVKLLRIPTDLFFKKKYGCRAMMLETVAGVPGMVGGMLLHLRSLRKFEQSGGWIKALLEEAENERMHLMTMVELVQPKWYERLLVIAVQGVFFNFYFVLYLLSPKLAHRVVGYLEEEAIHSYTLYLNDIDRGEIENVPAPAIAIDYWRLPKDATLKDVITVIRADEAHHRDVNHFASDIHYQGKKLQEAAAPIGYH
>S._bicolor_AOX1a
MMSSRAGSILLRHAGSRLFTAAAVSPAAASRPLLAGGSNNGVQAVMLRLMSTSSPAAASEAKDEAAKASKEGGDKKAVVINSYWGIEQNNKLVRDDGTEWKWTCFRPWETYTADTSIDLTRHHEPKTLMDKIAYWTVKSLRFPTDIFFQRRYGCRAMMLETVAAVPGMVGGMLLHLRSLRRFEQSGGWIRALLEEAENERMHLMTFMEVAKPRWYERALVITVQGVFFNAYFLGYLLSPKFAHRVVGYLEEEAIHSYTEYLKDLEAGKIENVPAPSIAIDYWRLPANATLKDVVTVVRADEAHHRDVNHFASDIHCQGMQLKQSPAPIGYHMMSSRAGSILLRHAGSRLFTAAAVSPAAASRPLLAGGSNNGVQAVMLRLMSTSSPAAASEAKDEAAKA…
>S._bicolor_AOX1c
MSTRAAGSVLLRHLGPRVFGSVSSSPAAAPPRPLLALAGGGEWRGAAVWVRLLSTSAAEAKEEAAASKGNAGSTAAAKAEAVEAAKEGDGKKDKVVSSYWGVAPSKLMSKDGVQWRWSCFRPWEAYKPDTSIDLTRHHEPKVLLDKIAYWTVKLLRVPTDIFFQRRYGCRAMMLETVAAVPGMVGGMLLHLRSLRRFEHSGGWIRALLEEAENERMHLMTFMEVAKPKWYERALVLAVQGVFFNAYFLGYLISPKFAHRVVGYLEEEAIHSYTEYLKDLEAGKIENVPAPAIAIDYWQLPADATLKDVVVVVRSDEAHHRDVNHFASDIHFQGMQLKETPAPIEYHMSTRAAGSVLLRHLGPRVFGSVSSSPAAAPPRPLLALAGGGEWRGAAVWVRLL…
>S._bicolor_AOX1d1
MSSRMAGAAVLRHLGPRLFAAEPLTVPAAARILPARMSSTAAAPEQRQKPEAPAPEGQDKIKAVVSYWGIQPRKLVKEDGTEWRWFCFRPWDTYRADTSIDMKKHHEPKALPDKLAYWLVKSLIVPKQLFFQRRHASHALLLETVAAVPGMVGGMLLHLGSLRRFEHSGGWIRALLEEAENERMHLMTFLEVAQPKWWERALVLAAQGVFFNAYFVAYLASPKFAHRFVGYLEEEAVHSYTEYLKDLEAGVIENTPAPAIAIDYWRLPADAKLKDVVTVVRADEAHHRDVNHFASDIHYQGMKLKDTPAPLGYH
>S._bicolor_AOX1d2
MSSRMAGAAVLRHLGPRLFAAEQAAVSGLTARGVMPAAARLLPARMASTAAEAAREDAGAKQHGGTGKQEEAAGGGQSKKAIVSYWGIEAPKLVKEDGTEWKWTSFRPWDAYTSDTSIDVKKHHAPTTLPDKAAYLIVKSLRVPMDLFFQRRHASHALLLETVAAVPGMVGGMLLHLRSLRRFEHSGGWIRALLEEAENERMHLMTFLEVTQPKWWERALVLATQGVFFNAYFVGYLLSPKFAHRVVGYLEEEAVYSYTEYLKDLEAGIIENTPAPAIAIDYWRLPADAKLKDVVTVVRADEAHHRDVNHFASDIHYQGMKLRDTPAPLGYH
>T._aestivum_AOX1a
MSSRMAGSVLLRRAGAGAGRLFATTASPAARTALGGGGGAWVRMMSTSAASQVKDEAAKGVKAEAAKGDGEKKEVAISSYWGIDQSKKLVREDGTEWKWSCFRPWETYTADTSIDLTKHHVPNTMLDKIAYYTVKSLRFPTDIFFQRRYGCRAMMLETVAAVPGMVGGMLLHLRSLRRFEQSGGWIRALLEEAENERMHLMTFMEVAQPRWYERALVIAVQGVFFNAYFFGYLISPKFAHRVVGYLEEEAVHSYTEFLKDLDDGKIDNVPAPAIAIDYWRLPANATLKDVVTVVRADEAHHRDVNHFASDVYYQGMQLKATPAPIGYHMSSRMAGSVLLRRAGAGAGRLFATTASPAARTALGGGGGAWVRMMSTSAASQVKDEAAKGVKAEAAKGDGE…
>T._aestivum_AOX1c
MSSRVAGSVLLRHLGPRVFGPTTPAAQRPLLAGGEGGAVAVAMWARPLSTSAAEAAREEATASKDNVASTAAATAEAMQAAKAGAVQAAKEGKSPAASSYWGIVPAKLVNKDGAEWKWSCFRPWEAYTSDTTIDLSKHHKPKVLLDKIAYWTVKSLRVPTDIFFQRRYGCRAMMLETVAAVPGMVDGMLLHLRSLRRFEQSGGWIRALLEEAENERMHLMTFMEVANPKWYERALVLAVQGVFFNAYFLGYIVSPKFAHRVVGYLEEEAIHSYTEFLRDLEAGRIENVPAPRIAIDYWRLPADARLKDVVTVVRADEAHHRDVNHFAADIHFQGLELNKTPAPLGYHMSSRVAGSVLLRHLGPRVFGPTTPAAQRPLLAGGEGGAVAVAMWARPLSTSA…
>T._aestivum_AOX1d
MSSRMAGATLLRHLGPRLFAAAEPASGLAASARGIMPAAARIFPARMASTEAAGPRAKQEEATEKPQGATTPEQNKKAVVSYWGIEPRKLVKDDGTEWPWFSFRPWDTYRPDTSIDVAKHHEPRAVADKVAYLIVRTLRKGSDLFFQRRHASHALLLETVAAVPPMVGGVLLHLRSLRRFEHSGGWIRALMEEAENERMHLMTFMEVTQPLWWERALVLATQGVFFNAYFVGYLISPKFAHRFVGYLEEEAVHSYTEYLKDLEAGLIENTPAPAIAIDYWRLPADARLKDVVIAVRADEAHHRDANHYASDIHYQGMTLNQTPAPLGYH
>V._unguiculata_AOX1
MMMSRSGGNRVANAVMLVAKGLSGEVGGARAFYGGGVRSESTLVLPEKEKMEKKVGDGGNKEQKGIVSYWGVEPSKITKLDGTEWKWNCFRPWETYKADVSIDLNKHHAPTTFLDKMALWTVKTLRYPTDLFFQRRYGCRAMMLETVAAVPGMVAGMLLHLKSLRRFEHSGGWIKALLEEAENERMHLMTFMEVAKPKWYERALVITVQGVFFNAYFLGYMISPKFAHRMVGYLEEEAIHSYTEFLKELDKGNIENVPAPAIAIDYWQLPPDSTLKDVVTVVRADEAHHRDVNHFASDIHYQGRELREAAAPIGYHMMMSRSGGNRVANAVMLVAKGLSGEVGGARAFYGGGVRSESTLVLPEKEKMEKKVGDGGNKEQKGIVSYWGVEPSKITKLDGT…
>V._unguiculata_AOX2a
MKFIALSCTVRRALLNGRNCNGLGSTAVMAYAAPETRFLCAGAANGGLFYWRRSMASQAEAKLPEKDKEKAEAEKSVVESSYWGISRPRIMREDGTEWPWNCFMPWETYHSNLSIDLTKHHVPKNFLDKVAYRTVKLLRIPTDLFFQRRYGCRAMMLETVAAVPGMVGGMLLHLRSLRKFQQSGGWIKALMEEAENERMHLMTMVELVKPKWYERLLVIAVQGVFFNAFFVLYILSPKVAHRIVGYLEEEAIHSYTEYLKDIESGAIENVPAPAIAIDYWRLPKDAKLKDVITVIRADEAHHRDVNHFASDIHFQGKELREAPAPIGYH
>V._unguiculata_AOX2d
MKHTLVRSAARALLGGGRSYYRHAPTAAIVEPTRQHGGGAFGSFYLRRMSTLPDIKDHNSEEKKNEVKDDNTNAVISSYWGISRPKVRREDGTEWPWNCFMPWDTYHSDVSIDVTKHHTPKSLTDKVAFRSVKFLRVLSDLYFKERYGCHAMMLETIAAVPGMVGGMLLHLKSLRKFQHSGGWIKALLEEAENERMHLMTMVELVQPKWHERLLIFTAQGVFFNAFFVFYLLSPKAAHRFVGYLEEEAVISYTQHLEAIESGKVENVPAPAIAIDYWRLPKDATLKDVVTVIRADEAHHRDVNHFASDIHHQGKELRDAPAPIGYH
>Z._mays_AOX1a
MMSSRAGSILLRHAGSRLFTAAAISPAAASRPLLAGGNGVPAVMLRLMSTSSPAAPTEAKDEAAKASKVGGDKKAVVINSYWGIEQNNKLARDDGTEWKWTCFRPWETYTADTSIDLTRHHEPKTLMDKVAYWTVKSLRFPTDIFFQRRYGCRAMMLETVAAVPGMVGGMLLHLRSLRRFEQSGGWIRALLEEAENERMHLMTFMEVAKPRWYERALVITVQGVFFNAYFLGYLLSPKFAHRVVGYLEEEAIHSYTEYLKDLEAGKIENVPAPAIAIDYWRLPANATLKDVVTVVRADEAHHRDVNHFASDIHCQGMQLKQSPAPIGYHMMSSRAGSILLRHAGSRLFTAAAISPAAASRPLLAGGNGVPAVMLRLMSTSSPAAPTEAKDEAAKASKVG…
>Z._mays_AOX1c
MSTRAAGSALLRHLGPRVFGPVFSPAVAPPRPLLALAGGGERGGALVWVRVRLLSTSAAEAKEEVAASKGNSGSTAAAKAEAVEAAKEGDGKRDKVVSSYWGVAPSKLMNKDGAEWRWSCFRPWEAYKPDTTIDLNRHHEPKVLLDKIAYWTVKLLRVPTDIFFQRRYGCRAMMLETVAAVPGMVGGMLLHLRSLRRFEHSGGWIRALLEEAENERMHLMTFMEVAKPKWYERALVLAVQGVFFNAYFLGYLISPKFAHRVVGYLEEEAIHSYTEYLKDLEAGKIENVPAPAIAIDYWQLPADATLKDVVVVVRSDEAHHRDVNHFASDIHFQGMQLKETPAPIEYHMSTRAAGSALLRHLGPRVFGPVFSPAVAPPRPLLALAGGGERGGALVWVRVR…
>Z._mays_AOX1d1
MSSRMAGAALLRHLGPRLFAAEPVTGLAARGVMPAAARILPARMSSTAAEAAKEAAAPQQRQKPEAAAAAPEGQDKKAVVSYWGIEPRKLVKEDGTEWRWFCFRPWDTYRADTSIDMKKHHEPKALPDKLAYWLVKSLVVPKQLFFQRRHASHALLLETVAAVPGMVGGMLLHLRSLRRFEHSGGWIRALLEEAENERMHLMTFLEVAQPKWWERALVLAAQGVYFNAYFVAYLASPKFAHRFVGYLEEEAVHSYTEYLKDLEAGIIDNTPAPAIAIDYWRLPADARLKDVVAVVRADEAHHRDVNHFASDIHYQGMKLRDTPAPLGYH
>Z._mays_AOX1d2
MSSRMAGAALLRHLGPRLFAAGPAVSGLTARGGMPAAARLLPARMASTAAEAAREDAGANKQHGGTEKHEEEAAGGQSKKAVVSYWGIDTPKLVKEDGTEWKWTSFRPWDAYTSDTSIDIGKHHAPTTLPDKAAYLIVKSLRVPMDLFFQRRHASHALLLETVAAVPGMVGGMLLHLRSLRRFEHSGGWIRALLEEAENERMHLMTFLEVTQPRWWERALVLTAQGVFFNAYFLGYLLSPKFAHRVVGYLEEEAVHSYTEYLKDLEAGIIDNTPAPAIAIDYWRLPADAKLKDVVTVVRADEAHHRDVNHFASDIHYQGMKLKDTPAPLSYH
> S._italica_SiAOX2
MAVASTSIPPLPVALPAAAARFLPLRGRRAADPRLGPVATWRRFRAEAIKTQREKQQTEVPVEESFPAREAAPLDGADDPMVPSDEGWVVKLEQSVNILLTDSVIMVLNGVYRDRSYARFFVLETIARVPYFAFISVLHLYETFGWSRRADYIKVHFAESWNEFHHLLIMEELGGNALFFDRFLARFMAFFYYFMTVGMYMLSPRMAYHFSECVERHAYSTYDKFLKLHEEELKRLPAPEAALNYYLNEDLYLFDEFQTARVPCSRRPKIDNLYDVFVNIRDDEAEHCKTMKACQTDGSLRSPHSTQNCLEADTEGVIPEK
> S._italica_SiAOX4
MSCRMAGTALLRHLGPRLFTAEPVSGLAGRGLVPAAARILPARMSSTAAEAAKEPAATEQHGGSTNKPKPAAPDGQDSKKGIVSYWGIEPRKLAKEDGTEWRWFCFRPWDTYRADTSIDMKKHHEPRALPDKLAYLLVRSLIVPKQLFFQRRHASHALLLETVAAVPGMVGGMLLHLRSLRRFEHSGGWIRALLEEAENERMHLMTFLEVAQPRWWERALVLAAQGVYFNAYFVAYLASPKFAHRFVGYLEEEAVHSYTEYLKDLEAGLIENTPAPAIAIDYWRLPADARLKDVVTVVRADEAHHRDVNHFASDIHYQGMKLKDTPAPLGYH
> S._italica_SiAOX1
MSSRAAGSVLLRHLGPRVFGPVSSPVAAAPRPLLAQAAAAVWVRLLSTSAAEVKEEAAASKGNASSTAAAKAEAAEAAREGDGKKSPVVSSYWGIEPSKLVSKDGVEWRWSCFRPWESYKPDTSIDLTRHHKPKVLLDKIAYWTVKSLRFPTDIFFQRRYGCRAMMLETVAAVPGMVGGMLLHLRSLRRFEHSGGWIRALMEEAENERMHLMTFMEVAKPRWYERALVLAVQGVFFNAYFLGYLVSPKFAHRVVGYLEEEAIHSYTEFLKDIEAGKIENVPAPAIAIDYWQLPADARLKDVVTVVRADEAHHRDVNHFASDVHFQGMELKEVPAPLGYH
> S._italica_SiAOX5
MSSRMAGAALLRHLGPRLFAAEPAVSGLAVRGVMPAAARILPARMASTAAEAAREDAGAKHNGSTGGGGGGGAEKPEEAAGGQSKKAIVSYWGIDSPKLVKADGTEWKWSCFRPWDTYTSDTSIDVKKHHEPTTLPDKAAYLMVKSLRVPMDLFFQRRHASHALLLETVAAVPGMVGGMLLHLRSLRRFEHSGGWIRALLEEAENERMHLMTFLEVTQPRWWERALVLAAQGVFFNAYFVGYLLSPKFAHRVVGYLEEEAVHSYTEYLKDLEAGVIDNTPAPAIAIDYWRLPADAKLKDVVTVVRADEAHHRDVNHFASDIHYQGMKLKDTPAPLSYH
>S._italica_SiAOX3
MSSRMAGSLLLRHAGARLFTAGAVSPAAAAARPALLAGCDGVPPAVMVRLMSTSSSSPAAAAAATQKAKEEAVKAAKDGGDKKAVVINSYWGIEQTNKLVREDGTEWKWTCFRPWETYTADTSIDLTRHHEPKTMLDKIAYWTVKSLRFPTDVFFQRRYGCRAMMLETVAAVPGMVGGMLLHLRSLRRFEQSGGWIRALLEEAENERMHLMTFMEVAKPRWYERALVITVQGVFFNAYFLGYLLSPKFAHRVVGYLEEEAIHSYTEYLKDLEAGKIDNVPAPAIAIDYWRLPANATLKDVVTVVRADEAHHRDVNHFASDIHCQGMQLKESPAPIGYH

## Sheet: Table S4
Table S4: Haplotype information of SiAOX4.
References allele		T	T	T	C
Alternative allele		A	C	C	G
Allele Frequency		0.256	0.324	0.32	0.319
AA change		R38W	T20A	T8A	C3S
SNP position		258	204	168	154
Number	Haplotype	Allele	Allele	Allele	Allele	Sample	Population
1	Hap_1	T/T	T/T	T/T	C/C	B002	Landrace
2	Hap_1	T/T	T/T	T/T	C/C	B004	Landrace
3	Hap_1	T/T	T/T	T/T	C/C	B006	Landrace
4	Hap_1	T/T	T/T	T/T	C/C	B007	Landrace
5	Hap_1	T/T	T/T	T/T	C/C	B008	Landrace
6	Hap_1	T/T	T/T	T/T	C/C	B010	Landrace
7	Hap_1	T/T	T/T	T/T	C/C	B011	Landrace
8	Hap_1	T/T	T/T	T/T	C/C	B012	Landrace
9	Hap_1	T/T	T/T	T/T	C/C	B013	Landrace
10	Hap_1	T/T	T/T	T/T	C/C	B015	Landrace
11	Hap_1	T/T	T/T	T/T	C/C	B016	Landrace
12	Hap_1	T/T	T/T	T/T	C/C	B019	Landrace
13	Hap_1	T/T	T/T	T/T	C/C	B020	Landrace
14	Hap_1	T/T	T/T	T/T	C/C	B021	Landrace
15	Hap_1	T/T	T/T	T/T	C/C	B024	Landrace
16	Hap_1	T/T	T/T	T/T	C/C	B025	Landrace
17	Hap_1	T/T	T/T	T/T	C/C	B027	Landrace
18	Hap_1	T/T	T/T	T/T	C/C	B028	Landrace
19	Hap_1	T/T	T/T	T/T	C/C	B032	Landrace
20	Hap_1	T/T	T/T	T/T	C/C	B034	Landrace
21	Hap_1	T/T	T/T	T/T	C/C	B037	Landrace
22	Hap_1	T/T	T/T	T/T	C/C	B041	Landrace
23	Hap_1	T/T	T/T	T/T	C/C	B042	Landrace
24	Hap_1	T/T	T/T	T/T	C/C	B043	Landrace
25	Hap_1	T/T	T/T	T/T	C/C	B044	Landrace
26	Hap_1	T/T	T/T	T/T	C/C	B049	Landrace
27	Hap_1	T/T	T/T	T/T	C/C	B050	Landrace
28	Hap_1	T/T	T/T	T/T	C/C	B051	Landrace
29	Hap_1	T/T	T/T	T/T	C/C	B052	Landrace
30	Hap_1	T/T	T/T	T/T	C/C	B054	Landrace
31	Hap_1	T/T	T/T	T/T	C/C	B055	Landrace
32	Hap_1	T/T	T/T	T/T	C/C	B056	Landrace
33	Hap_1	T/T	T/T	T/T	C/C	B057	Landrace
34	Hap_1	T/T	T/T	T/T	C/C	B058	Landrace
35	Hap_1	T/T	T/T	T/T	C/C	B059	Landrace
36	Hap_1	T/T	T/T	T/T	C/C	B060	Landrace
37	Hap_1	T/T	T/T	T/T	C/C	B061	Landrace
38	Hap_1	T/T	T/T	T/T	C/C	B063	Landrace
39	Hap_1	T/T	T/T	T/T	C/C	B064	Landrace
40	Hap_1	T/T	T/T	T/T	C/C	B065	Landrace
41	Hap_1	T/T	T/T	T/T	C/C	B066	Landrace
42	Hap_1	T/T	T/T	T/T	C/C	B068	Landrace
43	Hap_1	T/T	T/T	T/T	C/C	B069	Landrace
44	Hap_1	T/T	T/T	T/T	C/C	B070	Landrace
45	Hap_1	T/T	T/T	T/T	C/C	B071	Landrace
46	Hap_1	T/T	T/T	T/T	C/C	B074	Landrace
47	Hap_1	T/T	T/T	T/T	C/C	B075	Landrace
48	Hap_1	T/T	T/T	T/T	C/C	B078	Landrace
49	Hap_1	T/T	T/T	T/T	C/C	B081	Landrace
50	Hap_1	T/T	T/T	T/T	C/C	B091	Landrace
51	Hap_1	T/T	T/T	T/T	C/C	B092	Landrace
52	Hap_1	T/T	T/T	T/T	C/C	B096	Landrace
53	Hap_1	T/T	T/T	T/T	C/C	B097	Landrace
54	Hap_1	T/T	T/T	T/T	C/C	B098	Landrace
55	Hap_1	T/T	T/T	T/T	C/C	B100	Landrace
56	Hap_1	T/T	T/T	T/T	C/C	B101	Landrace
57	Hap_1	T/T	T/T	T/T	C/C	B102	Landrace
58	Hap_1	T/T	T/T	T/T	C/C	B103	Landrace
59	Hap_1	T/T	T/T	T/T	C/C	B105	Landrace
60	Hap_1	T/T	T/T	T/T	C/C	B109	Landrace
61	Hap_1	T/T	T/T	T/T	C/C	B115	Landrace
62	Hap_1	T/T	T/T	T/T	C/C	B118	Landrace
63	Hap_1	T/T	T/T	T/T	C/C	B121	Landrace
64	Hap_1	T/T	T/T	T/T	C/C	B122	Landrace
65	Hap_1	T/T	T/T	T/T	C/C	B125	Landrace
66	Hap_1	T/T	T/T	T/T	C/C	B129	Landrace
67	Hap_1	T/T	T/T	T/T	C/C	B131	Landrace
68	Hap_1	T/T	T/T	T/T	C/C	B134	Landrace
69	Hap_1	T/T	T/T	T/T	C/C	B141	Landrace
70	Hap_1	T/T	T/T	T/T	C/C	B142	Landrace
71	Hap_1	T/T	T/T	T/T	C/C	B145	Landrace
72	Hap_1	T/T	T/T	T/T	C/C	B147	Landrace
73	Hap_1	T/T	T/T	T/T	C/C	B149	Landrace
74	Hap_1	T/T	T/T	T/T	C/C	B152	Landrace
75	Hap_1	T/T	T/T	T/T	C/C	B153	Landrace
76	Hap_1	T/T	T/T	T/T	C/C	B154	Landrace
77	Hap_1	T/T	T/T	T/T	C/C	B158	Landrace
78	Hap_1	T/T	T/T	T/T	C/C	B159	Landrace
79	Hap_1	T/T	T/T	T/T	C/C	B160	Landrace
80	Hap_1	T/T	T/T	T/T	C/C	B161	Landrace
81	Hap_1	T/T	T/T	T/T	C/C	B162	Landrace
82	Hap_1	T/T	T/T	T/T	C/C	B163	Landrace
83	Hap_1	T/T	T/T	T/T	C/C	B164	Landrace
84	Hap_1	T/T	T/T	T/T	C/C	B166	Landrace
85	Hap_1	T/T	T/T	T/T	C/C	B167	Landrace
86	Hap_1	T/T	T/T	T/T	C/C	B169	Landrace
87	Hap_1	T/T	T/T	T/T	C/C	B170	Landrace
88	Hap_1	T/T	T/T	T/T	C/C	B171	Landrace
89	Hap_1	T/T	T/T	T/T	C/C	B172	Landrace
90	Hap_1	T/T	T/T	T/T	C/C	B173	Landrace
91	Hap_1	T/T	T/T	T/T	C/C	B174	Landrace
92	Hap_1	T/T	T/T	T/T	C/C	B179	Landrace
93	Hap_1	T/T	T/T	T/T	C/C	B181	Landrace
94	Hap_1	T/T	T/T	T/T	C/C	B182	Landrace
95	Hap_1	T/T	T/T	T/T	C/C	B186	Landrace
96	Hap_1	T/T	T/T	T/T	C/C	B187	Landrace
97	Hap_1	T/T	T/T	T/T	C/C	B188	Landrace
98	Hap_1	T/T	T/T	T/T	C/C	B190	Landrace
99	Hap_1	T/T	T/T	T/T	C/C	B191	Landrace
100	Hap_1	T/T	T/T	T/T	C/C	B192	Landrace
101	Hap_1	T/T	T/T	T/T	C/C	B193	Landrace
102	Hap_1	T/T	T/T	T/T	C/C	B195	Landrace
103	Hap_1	T/T	T/T	T/T	C/C	B197	Landrace
104	Hap_1	T/T	T/T	T/T	C/C	B202	Landrace
105	Hap_1	T/T	T/T	T/T	C/C	B211	Landrace
106	Hap_1	T/T	T/T	T/T	C/C	B224	Landrace
107	Hap_1	T/T	T/T	T/T	C/C	B225	Landrace
108	Hap_1	T/T	T/T	T/T	C/C	B228	Landrace
109	Hap_1	T/T	T/T	T/T	C/C	B229	Landrace
110	Hap_1	T/T	T/T	T/T	C/C	B230	Landrace
111	Hap_1	T/T	T/T	T/T	C/C	B233	Landrace
112	Hap_1	T/T	T/T	T/T	C/C	B235	Landrace
113	Hap_1	T/T	T/T	T/T	C/C	B238	Landrace
114	Hap_1	T/T	T/T	T/T	C/C	B241	Landrace
115	Hap_1	T/T	T/T	T/T	C/C	B242	Landrace
116	Hap_1	T/T	T/T	T/T	C/C	B243	Landrace
117	Hap_1	T/T	T/T	T/T	C/C	B244	Landrace
118	Hap_1	T/T	T/T	T/T	C/C	B249	Landrace
119	Hap_1	T/T	T/T	T/T	C/C	B251	Landrace
120	Hap_1	T/T	T/T	T/T	C/C	B253	Landrace
121	Hap_1	T/T	T/T	T/T	C/C	B254	Landrace
122	Hap_1	T/T	T/T	T/T	C/C	B255	Landrace
123	Hap_1	T/T	T/T	T/T	C/C	B256	Landrace
124	Hap_1	T/T	T/T	T/T	C/C	B257	Landrace
125	Hap_1	T/T	T/T	T/T	C/C	B261	Landrace
126	Hap_1	T/T	T/T	T/T	C/C	B263	Landrace
127	Hap_1	T/T	T/T	T/T	C/C	B168	Landrace
128	Hap_1	T/T	T/T	T/T	C/C	B221	Landrace
129	Hap_1	T/T	T/T	T/T	C/C	B227	Landrace
130	Hap_1	T/T	T/T	T/T	C/C	B262	Landrace
131	Hap_1	T/T	T/T	T/T	C/C	B001	Landrace
132	Hap_1	T/T	T/T	T/T	C/C	B003	Landrace
133	Hap_1	T/T	T/T	T/T	C/C	B199	Landrace
134	Hap_1	T/T	T/T	T/T	C/C	B133	Landrace
135	Hap_1	T/T	T/T	T/T	C/C	B026	Cultivar
136	Hap_1	T/T	T/T	T/T	C/C	B076	Cultivar
137	Hap_1	T/T	T/T	T/T	C/C	B083	Cultivar
138	Hap_1	T/T	T/T	T/T	C/C	B093	Cultivar
139	Hap_1	T/T	T/T	T/T	C/C	B094	Cultivar
140	Hap_1	T/T	T/T	T/T	C/C	B135	Cultivar
141	Hap_1	T/T	T/T	T/T	C/C	B136	Cultivar
142	Hap_1	T/T	T/T	T/T	C/C	B137	Cultivar
143	Hap_1	T/T	T/T	T/T	C/C	B138	Cultivar
144	Hap_1	T/T	T/T	T/T	C/C	B175	Cultivar
145	Hap_1	T/T	T/T	T/T	C/C	B203	Cultivar
146	Hap_1	T/T	T/T	T/T	C/C	B204	Cultivar
147	Hap_1	T/T	T/T	T/T	C/C	B205	Cultivar
148	Hap_1	T/T	T/T	T/T	C/C	B209	Cultivar
149	Hap_1	T/T	T/T	T/T	C/C	B214	Cultivar
150	Hap_1	T/T	T/T	T/T	C/C	B215	Cultivar
151	Hap_1	T/T	T/T	T/T	C/C	B216	Cultivar
152	Hap_1	T/T	T/T	T/T	C/C	B217	Cultivar
153	Hap_1	T/T	T/T	T/T	C/C	B219	Cultivar
154	Hap_1	T/T	T/T	T/T	C/C	B231	Cultivar
155	Hap_1	T/T	T/T	T/T	C/C	B232	Cultivar
156	Hap_1	T/T	T/T	T/T	C/C	B246	Cultivar
157	Hap_1	T/T	T/T	T/T	C/C	B268	Cultivar
158	Hap_1	T/T	T/T	T/T	C/C	B269	Cultivar
159	Hap_1	T/T	T/T	T/T	C/C	B272	Cultivar
160	Hap_1	T/T	T/T	T/T	C/C	B274	Cultivar
161	Hap_1	T/T	T/T	T/T	C/C	B276	Cultivar
162	Hap_1	T/T	T/T	T/T	C/C	B277	Cultivar
163	Hap_1	T/T	T/T	T/T	C/C	B278	Cultivar
164	Hap_1	T/T	T/T	T/T	C/C	B279	Cultivar
165	Hap_1	T/T	T/T	T/T	C/C	B281	Cultivar
166	Hap_1	T/T	T/T	T/T	C/C	B283	Cultivar
167	Hap_1	T/T	T/T	T/T	C/C	B284	Cultivar
168	Hap_1	T/T	T/T	T/T	C/C	B286	Cultivar
169	Hap_1	T/T	T/T	T/T	C/C	B287	Cultivar
170	Hap_1	T/T	T/T	T/T	C/C	B289	Cultivar
171	Hap_1	T/T	T/T	T/T	C/C	B291	Cultivar
172	Hap_1	T/T	T/T	T/T	C/C	B293	Cultivar
173	Hap_1	T/T	T/T	T/T	C/C	B294	Cultivar
174	Hap_1	T/T	T/T	T/T	C/C	B295	Cultivar
175	Hap_1	T/T	T/T	T/T	C/C	B297	Cultivar
176	Hap_1	T/T	T/T	T/T	C/C	B298	Cultivar
177	Hap_1	T/T	T/T	T/T	C/C	B301	Cultivar
178	Hap_1	T/T	T/T	T/T	C/C	B302	Cultivar
179	Hap_1	T/T	T/T	T/T	C/C	B303	Cultivar
180	Hap_1	T/T	T/T	T/T	C/C	B304	Cultivar
181	Hap_1	T/T	T/T	T/T	C/C	B305	Cultivar
182	Hap_1	T/T	T/T	T/T	C/C	B306	Cultivar
183	Hap_1	T/T	T/T	T/T	C/C	B308	Cultivar
184	Hap_1	T/T	T/T	T/T	C/C	B309	Cultivar
185	Hap_1	T/T	T/T	T/T	C/C	B310	Cultivar
186	Hap_1	T/T	T/T	T/T	C/C	B311	Cultivar
187	Hap_1	T/T	T/T	T/T	C/C	B312	Cultivar
188	Hap_1	T/T	T/T	T/T	C/C	B313	Cultivar
189	Hap_1	T/T	T/T	T/T	C/C	B314	Cultivar
190	Hap_1	T/T	T/T	T/T	C/C	B316	Cultivar
191	Hap_1	T/T	T/T	T/T	C/C	B317	Cultivar
192	Hap_1	T/T	T/T	T/T	C/C	B321	Cultivar
193	Hap_1	T/T	T/T	T/T	C/C	B323	Cultivar
194	Hap_1	T/T	T/T	T/T	C/C	B324	Cultivar
195	Hap_1	T/T	T/T	T/T	C/C	B325	Cultivar
196	Hap_1	T/T	T/T	T/T	C/C	B326	Cultivar
197	Hap_1	T/T	T/T	T/T	C/C	B329	Cultivar
198	Hap_1	T/T	T/T	T/T	C/C	B341	Cultivar
199	Hap_1	T/T	T/T	T/T	C/C	B342	Cultivar
200	Hap_1	T/T	T/T	T/T	C/C	B343	Cultivar
201	Hap_1	T/T	T/T	T/T	C/C	B346	Cultivar
202	Hap_1	T/T	T/T	T/T	C/C	B347	Cultivar
203	Hap_1	T/T	T/T	T/T	C/C	B348	Cultivar
204	Hap_1	T/T	T/T	T/T	C/C	B349	Cultivar
205	Hap_1	T/T	T/T	T/T	C/C	B350	Cultivar
206	Hap_1	T/T	T/T	T/T	C/C	B351	Cultivar
207	Hap_1	T/T	T/T	T/T	C/C	B352	Cultivar
208	Hap_1	T/T	T/T	T/T	C/C	B354	Cultivar
209	Hap_1	T/T	T/T	T/T	C/C	B356	Cultivar
210	Hap_1	T/T	T/T	T/T	C/C	B358	Cultivar
211	Hap_1	T/T	T/T	T/T	C/C	B359	Cultivar
212	Hap_1	T/T	T/T	T/T	C/C	B360	Cultivar
213	Hap_1	T/T	T/T	T/T	C/C	B364	Cultivar
214	Hap_1	T/T	T/T	T/T	C/C	B365	Cultivar
215	Hap_1	T/T	T/T	T/T	C/C	B366	Cultivar
216	Hap_1	T/T	T/T	T/T	C/C	B367	Cultivar
217	Hap_1	T/T	T/T	T/T	C/C	B368	Cultivar
218	Hap_1	T/T	T/T	T/T	C/C	B369	Cultivar
219	Hap_1	T/T	T/T	T/T	C/C	B370	Cultivar
220	Hap_1	T/T	T/T	T/T	C/C	B373	Cultivar
221	Hap_1	T/T	T/T	T/T	C/C	B374	Cultivar
222	Hap_1	T/T	T/T	T/T	C/C	B375	Cultivar
223	Hap_1	T/T	T/T	T/T	C/C	B377	Cultivar
224	Hap_1	T/T	T/T	T/T	C/C	B378	Cultivar
225	Hap_1	T/T	T/T	T/T	C/C	B379	Cultivar
226	Hap_1	T/T	T/T	T/T	C/C	B380	Cultivar
227	Hap_1	T/T	T/T	T/T	C/C	B381	Cultivar
228	Hap_1	T/T	T/T	T/T	C/C	B382	Cultivar
229	Hap_1	T/T	T/T	T/T	C/C	B383	Cultivar
230	Hap_1	T/T	T/T	T/T	C/C	B385	Cultivar
231	Hap_1	T/T	T/T	T/T	C/C	B386	Cultivar
232	Hap_1	T/T	T/T	T/T	C/C	B389	Cultivar
233	Hap_1	T/T	T/T	T/T	C/C	B390	Cultivar
234	Hap_1	T/T	T/T	T/T	C/C	B391	Cultivar
235	Hap_1	T/T	T/T	T/T	C/C	B392	Cultivar
236	Hap_1	T/T	T/T	T/T	C/C	B395	Cultivar
237	Hap_1	T/T	T/T	T/T	C/C	B396	Cultivar
238	Hap_1	T/T	T/T	T/T	C/C	B397	Cultivar
239	Hap_1	T/T	T/T	T/T	C/C	B399	Cultivar
240	Hap_1	T/T	T/T	T/T	C/C	B401	Cultivar
241	Hap_1	T/T	T/T	T/T	C/C	B402	Cultivar
242	Hap_1	T/T	T/T	T/T	C/C	B405	Cultivar
243	Hap_1	T/T	T/T	T/T	C/C	B406	Cultivar
244	Hap_1	T/T	T/T	T/T	C/C	B407	Cultivar
245	Hap_1	T/T	T/T	T/T	C/C	B413	Cultivar
246	Hap_1	T/T	T/T	T/T	C/C	B414	Cultivar
247	Hap_1	T/T	T/T	T/T	C/C	B420	Cultivar
248	Hap_1	T/T	T/T	T/T	C/C	B422	Cultivar
249	Hap_1	T/T	T/T	T/T	C/C	B431	Cultivar
250	Hap_1	T/T	T/T	T/T	C/C	B433	Cultivar
251	Hap_1	T/T	T/T	T/T	C/C	B434	Cultivar
252	Hap_1	T/T	T/T	T/T	C/C	B285	Cultivar
253	Hap_1	T/T	T/T	T/T	C/C	B393	Cultivar
254	Hap_1	T/T	T/T	T/T	C/C	B502	Wild
255	Hap_1	T/T	T/T	T/T	C/C	B514	Wild
256	Hap_1	T/T	T/T	T/T	C/C	B515	Wild
257	Hap_1	T/T	T/T	T/T	C/C	B538	Wild
258	Hap_2	A/A	C/C	C/C	G/G	B009	Landrace
259	Hap_2	A/A	C/C	C/C	G/G	B022	Landrace
260	Hap_2	A/A	C/C	C/C	G/G	B023	Landrace
261	Hap_2	A/A	C/C	C/C	G/G	B030	Landrace
262	Hap_2	A/A	C/C	C/C	G/G	B031	Landrace
263	Hap_2	A/A	C/C	C/C	G/G	B033	Landrace
264	Hap_2	A/A	C/C	C/C	G/G	B038	Landrace
265	Hap_2	A/A	C/C	C/C	G/G	B039	Landrace
266	Hap_2	A/A	C/C	C/C	G/G	B040	Landrace
267	Hap_2	A/A	C/C	C/C	G/G	B045	Landrace
268	Hap_2	A/A	C/C	C/C	G/G	B047	Landrace
269	Hap_2	A/A	C/C	C/C	G/G	B048	Landrace
270	Hap_2	A/A	C/C	C/C	G/G	B079	Landrace
271	Hap_2	A/A	C/C	C/C	G/G	B104	Landrace
272	Hap_2	A/A	C/C	C/C	G/G	B108	Landrace
273	Hap_2	A/A	C/C	C/C	G/G	B110	Landrace
274	Hap_2	A/A	C/C	C/C	G/G	B111	Landrace
275	Hap_2	A/A	C/C	C/C	G/G	B116	Landrace
276	Hap_2	A/A	C/C	C/C	G/G	B119	Landrace
277	Hap_2	A/A	C/C	C/C	G/G	B120	Landrace
278	Hap_2	A/A	C/C	C/C	G/G	B126	Landrace
279	Hap_2	A/A	C/C	C/C	G/G	B127	Landrace
280	Hap_2	A/A	C/C	C/C	G/G	B128	Landrace
281	Hap_2	A/A	C/C	C/C	G/G	B139	Landrace
282	Hap_2	A/A	C/C	C/C	G/G	B140	Landrace
283	Hap_2	A/A	C/C	C/C	G/G	B143	Landrace
284	Hap_2	A/A	C/C	C/C	G/G	B146	Landrace
285	Hap_2	A/A	C/C	C/C	G/G	B150	Landrace
286	Hap_2	A/A	C/C	C/C	G/G	B151	Landrace
287	Hap_2	A/A	C/C	C/C	G/G	B155	Landrace
288	Hap_2	A/A	C/C	C/C	G/G	B156	Landrace
289	Hap_2	A/A	C/C	C/C	G/G	B183	Landrace
290	Hap_2	A/A	C/C	C/C	G/G	B184	Landrace
291	Hap_2	A/A	C/C	C/C	G/G	B185	Landrace
292	Hap_2	A/A	C/C	C/C	G/G	B194	Landrace
293	Hap_2	A/A	C/C	C/C	G/G	B196	Landrace
294	Hap_2	A/A	C/C	C/C	G/G	B200	Landrace
295	Hap_2	A/A	C/C	C/C	G/G	B237	Landrace
296	Hap_2	A/A	C/C	C/C	G/G	B245	Landrace
297	Hap_2	A/A	C/C	C/C	G/G	B248	Landrace
298	Hap_2	A/A	C/C	C/C	G/G	B252	Landrace
299	Hap_2	A/A	C/C	C/C	G/G	B258	Landrace
300	Hap_2	A/A	C/C	C/C	G/G	B292	Landrace
301	Hap_2	A/A	C/C	C/C	G/G	B234	Landrace
302	Hap_2	A/A	C/C	C/C	G/G	B180	Landrace
303	Hap_2	A/A	C/C	C/C	G/G	B157	Landrace
304	Hap_2	A/A	C/C	C/C	G/G	B144	Landrace
305	Hap_2	A/A	C/C	C/C	G/G	B123	Landrace
306	Hap_2	A/A	C/C	C/C	G/G	B112	Landrace
307	Hap_2	A/A	C/C	C/C	G/G	B240	Landrace
308	Hap_2	A/A	C/C	C/C	G/G	B113	Landrace
309	Hap_2	A/A	C/C	C/C	G/G	B053	Landrace
310	Hap_2	A/A	C/C	C/C	G/G	B067	Cultivar
311	Hap_2	A/A	C/C	C/C	G/G	B080	Cultivar
312	Hap_2	A/A	C/C	C/C	G/G	B165	Cultivar
313	Hap_2	A/A	C/C	C/C	G/G	B177	Cultivar
314	Hap_2	A/A	C/C	C/C	G/G	B198	Cultivar
315	Hap_2	A/A	C/C	C/C	G/G	B208	Cultivar
316	Hap_2	A/A	C/C	C/C	G/G	B239	Cultivar
317	Hap_2	A/A	C/C	C/C	G/G	B247	Cultivar
318	Hap_2	A/A	C/C	C/C	G/G	B264	Cultivar
319	Hap_2	A/A	C/C	C/C	G/G	B273	Cultivar
320	Hap_2	A/A	C/C	C/C	G/G	B299	Cultivar
321	Hap_2	A/A	C/C	C/C	G/G	B328	Cultivar
322	Hap_2	A/A	C/C	C/C	G/G	B331	Cultivar
323	Hap_2	A/A	C/C	C/C	G/G	B332	Cultivar
324	Hap_2	A/A	C/C	C/C	G/G	B333	Cultivar
325	Hap_2	A/A	C/C	C/C	G/G	B335	Cultivar
326	Hap_2	A/A	C/C	C/C	G/G	B338	Cultivar
327	Hap_2	A/A	C/C	C/C	G/G	B394	Cultivar
328	Hap_2	A/A	C/C	C/C	G/G	B398	Cultivar
329	Hap_2	A/A	C/C	C/C	G/G	B412	Cultivar
330	Hap_2	A/A	C/C	C/C	G/G	B416	Cultivar
331	Hap_2	A/A	C/C	C/C	G/G	B417	Cultivar
332	Hap_2	A/A	C/C	C/C	G/G	B418	Cultivar
333	Hap_2	A/A	C/C	C/C	G/G	B419	Cultivar
334	Hap_2	A/A	C/C	C/C	G/G	B428	Cultivar
335	Hap_2	A/A	C/C	C/C	G/G	B429	Cultivar
336	Hap_2	A/A	C/C	C/C	G/G	B400	Cultivar
337	Hap_2	A/A	C/C	C/C	G/G	B336	Cultivar
338	Hap_2	A/A	C/C	C/C	G/G	B176	Cultivar
339	Hap_2	A/A	C/C	C/C	G/G	B415	Cultivar
340	Hap_2	A/A	C/C	C/C	G/G	B288	Cultivar
341	Hap_2	A/A	C/C	C/C	G/G	B337	Cultivar
342	Hap_2	A/A	C/C	C/C	G/G	B280	Cultivar
343	Hap_2	A/A	C/C	C/C	G/G	B501	Wild
344	Hap_2	A/A	C/C	C/C	G/G	B504	Wild
345	Hap_2	A/A	C/C	C/C	G/G	B507	Wild
346	Hap_2	A/A	C/C	C/C	G/G	B526	Wild
347	Hap_2	A/A	C/C	C/C	G/G	B531	Wild
348	Hap_2	A/A	C/C	C/C	G/G	B535	Wild
349	Hap_2	A/A	C/C	C/C	G/G	B522	Wild
350	Hap_2	A/A	C/C	C/C	G/G	B511	Wild
351	Hap_3	T/T	C/C	C/C	G/G	B503	Wild
352	Hap_3	T/T	C/C	C/C	G/G	B505	Wild
353	Hap_3	T/T	C/C	C/C	G/G	B506	Wild
354	Hap_3	T/T	C/C	C/C	G/G	B510	Wild
355	Hap_3	T/T	C/C	C/C	G/G	B512	Wild
356	Hap_3	T/T	C/C	C/C	G/G	B513	Wild
357	Hap_3	T/T	C/C	C/C	G/G	B516	Wild
358	Hap_3	T/T	C/C	C/C	G/G	B517	Wild
359	Hap_3	T/T	C/C	C/C	G/G	B518	Wild
360	Hap_3	T/T	C/C	C/C	G/G	B519	Wild
361	Hap_3	T/T	C/C	C/C	G/G	B521	Wild
362	Hap_3	T/T	C/C	C/C	G/G	B523	Wild
363	Hap_3	T/T	C/C	C/C	G/G	B524	Wild
364	Hap_3	T/T	C/C	C/C	G/G	B525	Wild
365	Hap_3	T/T	C/C	C/C	G/G	B527	Wild
366	Hap_3	T/T	C/C	C/C	G/G	B528	Wild
367	Hap_3	T/T	C/C	C/C	G/G	B529	Wild
368	Hap_3	T/T	C/C	C/C	G/G	B530	Wild
369	Hap_3	T/T	C/C	C/C	G/G	B532	Wild
370	Hap_3	T/T	C/C	C/C	G/G	B533	Wild
371	Hap_3	T/T	C/C	C/C	G/G	B534	Wild
372	Hap_3	T/T	C/C	C/C	G/G	B536	Wild
373	Hap_3	T/T	C/C	C/C	G/G	B537	Wild

## Sheet: Table S5
Table S5: Haplotype information of SiAOX5.
References allele		C	T	A
Alternative allele		A	C	G
Allele Frequency		0.259	0.291	0.289
AA change		A43S	R39R	V30A
SNP position		127	117	89
Number	Haplotype	Allele	Allele	Allele	Sample	Population
1	Hap_1	C/C	T/T	A/A	B001	Landrace
2	Hap_1	C/C	T/T	A/A	B002	Landrace
3	Hap_1	C/C	T/T	A/A	B003	Landrace
4	Hap_1	C/C	T/T	A/A	B004	Landrace
5	Hap_1	C/C	T/T	A/A	B005	Landrace
6	Hap_1	C/C	T/T	A/A	B006	Landrace
7	Hap_1	C/C	T/T	A/A	B007	Landrace
8	Hap_1	C/C	T/T	A/A	B008	Landrace
9	Hap_1	C/C	T/T	A/A	B010	Landrace
10	Hap_1	C/C	T/T	A/A	B011	Landrace
11	Hap_1	C/C	T/T	A/A	B012	Landrace
12	Hap_1	C/C	T/T	A/A	B013	Landrace
13	Hap_1	C/C	T/T	A/A	B015	Landrace
14	Hap_1	C/C	T/T	A/A	B016	Landrace
15	Hap_1	C/C	T/T	A/A	B019	Landrace
16	Hap_1	C/C	T/T	A/A	B020	Landrace
17	Hap_1	C/C	T/T	A/A	B021	Landrace
18	Hap_1	C/C	T/T	A/A	B024	Landrace
19	Hap_1	C/C	T/T	A/A	B025	Landrace
20	Hap_1	C/C	T/T	A/A	B027	Landrace
21	Hap_1	C/C	T/T	A/A	B028	Landrace
22	Hap_1	C/C	T/T	A/A	B032	Landrace
23	Hap_1	C/C	T/T	A/A	B034	Landrace
24	Hap_1	C/C	T/T	A/A	B037	Landrace
25	Hap_1	C/C	T/T	A/A	B041	Landrace
26	Hap_1	C/C	T/T	A/A	B042	Landrace
27	Hap_1	C/C	T/T	A/A	B044	Landrace
28	Hap_1	C/C	T/T	A/A	B049	Landrace
29	Hap_1	C/C	T/T	A/A	B050	Landrace
30	Hap_1	C/C	T/T	A/A	B051	Landrace
31	Hap_1	C/C	T/T	A/A	B052	Landrace
32	Hap_1	C/C	T/T	A/A	B054	Landrace
33	Hap_1	C/C	T/T	A/A	B055	Landrace
34	Hap_1	C/C	T/T	A/A	B056	Landrace
35	Hap_1	C/C	T/T	A/A	B057	Landrace
36	Hap_1	C/C	T/T	A/A	B058	Landrace
37	Hap_1	C/C	T/T	A/A	B059	Landrace
38	Hap_1	C/C	T/T	A/A	B061	Landrace
39	Hap_1	C/C	T/T	A/A	B063	Landrace
40	Hap_1	C/C	T/T	A/A	B064	Landrace
41	Hap_1	C/C	T/T	A/A	B065	Landrace
42	Hap_1	C/C	T/T	A/A	B066	Landrace
43	Hap_1	C/C	T/T	A/A	B068	Landrace
44	Hap_1	C/C	T/T	A/A	B069	Landrace
45	Hap_1	C/C	T/T	A/A	B070	Landrace
46	Hap_1	C/C	T/T	A/A	B071	Landrace
47	Hap_1	C/C	T/T	A/A	B074	Landrace
48	Hap_1	C/C	T/T	A/A	B075	Landrace
49	Hap_1	C/C	T/T	A/A	B078	Landrace
50	Hap_1	C/C	T/T	A/A	B081	Landrace
51	Hap_1	C/C	T/T	A/A	B091	Landrace
52	Hap_1	C/C	T/T	A/A	B092	Landrace
53	Hap_1	C/C	T/T	A/A	B096	Landrace
54	Hap_1	C/C	T/T	A/A	B097	Landrace
55	Hap_1	C/C	T/T	A/A	B098	Landrace
56	Hap_1	C/C	T/T	A/A	B100	Landrace
57	Hap_1	C/C	T/T	A/A	B101	Landrace
58	Hap_1	C/C	T/T	A/A	B102	Landrace
59	Hap_1	C/C	T/T	A/A	B103	Landrace
60	Hap_1	C/C	T/T	A/A	B105	Landrace
61	Hap_1	C/C	T/T	A/A	B109	Landrace
62	Hap_1	C/C	T/T	A/A	B112	Landrace
63	Hap_1	C/C	T/T	A/A	B115	Landrace
64	Hap_1	C/C	T/T	A/A	B118	Landrace
65	Hap_1	C/C	T/T	A/A	B121	Landrace
66	Hap_1	C/C	T/T	A/A	B122	Landrace
67	Hap_1	C/C	T/T	A/A	B125	Landrace
68	Hap_1	C/C	T/T	A/A	B129	Landrace
69	Hap_1	C/C	T/T	A/A	B131	Landrace
70	Hap_1	C/C	T/T	A/A	B133	Landrace
71	Hap_1	C/C	T/T	A/A	B134	Landrace
72	Hap_1	C/C	T/T	A/A	B142	Landrace
73	Hap_1	C/C	T/T	A/A	B145	Landrace
74	Hap_1	C/C	T/T	A/A	B147	Landrace
75	Hap_1	C/C	T/T	A/A	B149	Landrace
76	Hap_1	C/C	T/T	A/A	B152	Landrace
77	Hap_1	C/C	T/T	A/A	B153	Landrace
78	Hap_1	C/C	T/T	A/A	B154	Landrace
79	Hap_1	C/C	T/T	A/A	B158	Landrace
80	Hap_1	C/C	T/T	A/A	B159	Landrace
81	Hap_1	C/C	T/T	A/A	B160	Landrace
82	Hap_1	C/C	T/T	A/A	B161	Landrace
83	Hap_1	C/C	T/T	A/A	B162	Landrace
84	Hap_1	C/C	T/T	A/A	B164	Landrace
85	Hap_1	C/C	T/T	A/A	B166	Landrace
86	Hap_1	C/C	T/T	A/A	B168	Landrace
87	Hap_1	C/C	T/T	A/A	B169	Landrace
88	Hap_1	C/C	T/T	A/A	B170	Landrace
89	Hap_1	C/C	T/T	A/A	B173	Landrace
90	Hap_1	C/C	T/T	A/A	B174	Landrace
91	Hap_1	C/C	T/T	A/A	B179	Landrace
92	Hap_1	C/C	T/T	A/A	B181	Landrace
93	Hap_1	C/C	T/T	A/A	B182	Landrace
94	Hap_1	C/C	T/T	A/A	B186	Landrace
95	Hap_1	C/C	T/T	A/A	B187	Landrace
96	Hap_1	C/C	T/T	A/A	B188	Landrace
97	Hap_1	C/C	T/T	A/A	B190	Landrace
98	Hap_1	C/C	T/T	A/A	B191	Landrace
99	Hap_1	C/C	T/T	A/A	B192	Landrace
100	Hap_1	C/C	T/T	A/A	B193	Landrace
101	Hap_1	C/C	T/T	A/A	B195	Landrace
102	Hap_1	C/C	T/T	A/A	B197	Landrace
103	Hap_1	C/C	T/T	A/A	B202	Landrace
104	Hap_1	C/C	T/T	A/A	B211	Landrace
105	Hap_1	C/C	T/T	A/A	B221	Landrace
106	Hap_1	C/C	T/T	A/A	B224	Landrace
107	Hap_1	C/C	T/T	A/A	B225	Landrace
108	Hap_1	C/C	T/T	A/A	B227	Landrace
109	Hap_1	C/C	T/T	A/A	B228	Landrace
110	Hap_1	C/C	T/T	A/A	B229	Landrace
111	Hap_1	C/C	T/T	A/A	B230	Landrace
112	Hap_1	C/C	T/T	A/A	B233	Landrace
113	Hap_1	C/C	T/T	A/A	B235	Landrace
114	Hap_1	C/C	T/T	A/A	B238	Landrace
115	Hap_1	C/C	T/T	A/A	B241	Landrace
116	Hap_1	C/C	T/T	A/A	B242	Landrace
117	Hap_1	C/C	T/T	A/A	B243	Landrace
118	Hap_1	C/C	T/T	A/A	B244	Landrace
119	Hap_1	C/C	T/T	A/A	B249	Landrace
120	Hap_1	C/C	T/T	A/A	B250	Landrace
121	Hap_1	C/C	T/T	A/A	B251	Landrace
122	Hap_1	C/C	T/T	A/A	B254	Landrace
123	Hap_1	C/C	T/T	A/A	B255	Landrace
124	Hap_1	C/C	T/T	A/A	B256	Landrace
125	Hap_1	C/C	T/T	A/A	B257	Landrace
126	Hap_1	C/C	T/T	A/A	B261	Landrace
127	Hap_1	C/C	T/T	A/A	B262	Landrace
128	Hap_1	C/C	T/T	A/A	B263	Landrace
129	Hap_1	C/C	T/T	A/A	B043	Landrace
130	Hap_1	C/C	T/T	A/A	B141	Landrace
131	Hap_1	C/C	T/T	A/A	B167	Landrace
132	Hap_1	C/C	T/T	A/A	B199	Landrace
133	Hap_1	C/C	T/T	A/A	B253	Landrace
134	Hap_1	C/C	T/T	A/A	B124	Landrace
135	Hap_1	C/C	T/T	A/A	B085	Landrace
136	Hap_1	C/C	T/T	A/A	B114	Landrace
137	Hap_1	C/C	T/T	A/A	B212	Landrace
138	Hap_1	C/C	T/T	A/A	B213	Landrace
139	Hap_1	C/C	T/T	A/A	B026	Cultivar
140	Hap_1	C/C	T/T	A/A	B076	Cultivar
141	Hap_1	C/C	T/T	A/A	B083	Cultivar
142	Hap_1	C/C	T/T	A/A	B093	Cultivar
143	Hap_1	C/C	T/T	A/A	B094	Cultivar
144	Hap_1	C/C	T/T	A/A	B135	Cultivar
145	Hap_1	C/C	T/T	A/A	B136	Cultivar
146	Hap_1	C/C	T/T	A/A	B137	Cultivar
147	Hap_1	C/C	T/T	A/A	B138	Cultivar
148	Hap_1	C/C	T/T	A/A	B175	Cultivar
149	Hap_1	C/C	T/T	A/A	B203	Cultivar
150	Hap_1	C/C	T/T	A/A	B204	Cultivar
151	Hap_1	C/C	T/T	A/A	B205	Cultivar
152	Hap_1	C/C	T/T	A/A	B209	Cultivar
153	Hap_1	C/C	T/T	A/A	B214	Cultivar
154	Hap_1	C/C	T/T	A/A	B215	Cultivar
155	Hap_1	C/C	T/T	A/A	B216	Cultivar
156	Hap_1	C/C	T/T	A/A	B217	Cultivar
157	Hap_1	C/C	T/T	A/A	B219	Cultivar
158	Hap_1	C/C	T/T	A/A	B231	Cultivar
159	Hap_1	C/C	T/T	A/A	B232	Cultivar
160	Hap_1	C/C	T/T	A/A	B246	Cultivar
161	Hap_1	C/C	T/T	A/A	B268	Cultivar
162	Hap_1	C/C	T/T	A/A	B269	Cultivar
163	Hap_1	C/C	T/T	A/A	B272	Cultivar
164	Hap_1	C/C	T/T	A/A	B274	Cultivar
165	Hap_1	C/C	T/T	A/A	B276	Cultivar
166	Hap_1	C/C	T/T	A/A	B277	Cultivar
167	Hap_1	C/C	T/T	A/A	B278	Cultivar
168	Hap_1	C/C	T/T	A/A	B279	Cultivar
169	Hap_1	C/C	T/T	A/A	B281	Cultivar
170	Hap_1	C/C	T/T	A/A	B283	Cultivar
171	Hap_1	C/C	T/T	A/A	B284	Cultivar
172	Hap_1	C/C	T/T	A/A	B285	Cultivar
173	Hap_1	C/C	T/T	A/A	B286	Cultivar
174	Hap_1	C/C	T/T	A/A	B287	Cultivar
175	Hap_1	C/C	T/T	A/A	B289	Cultivar
176	Hap_1	C/C	T/T	A/A	B291	Cultivar
177	Hap_1	C/C	T/T	A/A	B293	Cultivar
178	Hap_1	C/C	T/T	A/A	B294	Cultivar
179	Hap_1	C/C	T/T	A/A	B295	Cultivar
180	Hap_1	C/C	T/T	A/A	B297	Cultivar
181	Hap_1	C/C	T/T	A/A	B298	Cultivar
182	Hap_1	C/C	T/T	A/A	B301	Cultivar
183	Hap_1	C/C	T/T	A/A	B303	Cultivar
184	Hap_1	C/C	T/T	A/A	B306	Cultivar
185	Hap_1	C/C	T/T	A/A	B308	Cultivar
186	Hap_1	C/C	T/T	A/A	B309	Cultivar
187	Hap_1	C/C	T/T	A/A	B310	Cultivar
188	Hap_1	C/C	T/T	A/A	B311	Cultivar
189	Hap_1	C/C	T/T	A/A	B313	Cultivar
190	Hap_1	C/C	T/T	A/A	B314	Cultivar
191	Hap_1	C/C	T/T	A/A	B316	Cultivar
192	Hap_1	C/C	T/T	A/A	B317	Cultivar
193	Hap_1	C/C	T/T	A/A	B321	Cultivar
194	Hap_1	C/C	T/T	A/A	B323	Cultivar
195	Hap_1	C/C	T/T	A/A	B324	Cultivar
196	Hap_1	C/C	T/T	A/A	B325	Cultivar
197	Hap_1	C/C	T/T	A/A	B326	Cultivar
198	Hap_1	C/C	T/T	A/A	B329	Cultivar
199	Hap_1	C/C	T/T	A/A	B341	Cultivar
200	Hap_1	C/C	T/T	A/A	B342	Cultivar
201	Hap_1	C/C	T/T	A/A	B346	Cultivar
202	Hap_1	C/C	T/T	A/A	B347	Cultivar
203	Hap_1	C/C	T/T	A/A	B348	Cultivar
204	Hap_1	C/C	T/T	A/A	B349	Cultivar
205	Hap_1	C/C	T/T	A/A	B350	Cultivar
206	Hap_1	C/C	T/T	A/A	B351	Cultivar
207	Hap_1	C/C	T/T	A/A	B352	Cultivar
208	Hap_1	C/C	T/T	A/A	B354	Cultivar
209	Hap_1	C/C	T/T	A/A	B356	Cultivar
210	Hap_1	C/C	T/T	A/A	B358	Cultivar
211	Hap_1	C/C	T/T	A/A	B359	Cultivar
212	Hap_1	C/C	T/T	A/A	B360	Cultivar
213	Hap_1	C/C	T/T	A/A	B365	Cultivar
214	Hap_1	C/C	T/T	A/A	B366	Cultivar
215	Hap_1	C/C	T/T	A/A	B367	Cultivar
216	Hap_1	C/C	T/T	A/A	B368	Cultivar
217	Hap_1	C/C	T/T	A/A	B369	Cultivar
218	Hap_1	C/C	T/T	A/A	B370	Cultivar
219	Hap_1	C/C	T/T	A/A	B373	Cultivar
220	Hap_1	C/C	T/T	A/A	B374	Cultivar
221	Hap_1	C/C	T/T	A/A	B375	Cultivar
222	Hap_1	C/C	T/T	A/A	B377	Cultivar
223	Hap_1	C/C	T/T	A/A	B378	Cultivar
224	Hap_1	C/C	T/T	A/A	B379	Cultivar
225	Hap_1	C/C	T/T	A/A	B380	Cultivar
226	Hap_1	C/C	T/T	A/A	B381	Cultivar
227	Hap_1	C/C	T/T	A/A	B382	Cultivar
228	Hap_1	C/C	T/T	A/A	B383	Cultivar
229	Hap_1	C/C	T/T	A/A	B385	Cultivar
230	Hap_1	C/C	T/T	A/A	B386	Cultivar
231	Hap_1	C/C	T/T	A/A	B389	Cultivar
232	Hap_1	C/C	T/T	A/A	B390	Cultivar
233	Hap_1	C/C	T/T	A/A	B391	Cultivar
234	Hap_1	C/C	T/T	A/A	B392	Cultivar
235	Hap_1	C/C	T/T	A/A	B393	Cultivar
236	Hap_1	C/C	T/T	A/A	B395	Cultivar
237	Hap_1	C/C	T/T	A/A	B396	Cultivar
238	Hap_1	C/C	T/T	A/A	B397	Cultivar
239	Hap_1	C/C	T/T	A/A	B399	Cultivar
240	Hap_1	C/C	T/T	A/A	B405	Cultivar
241	Hap_1	C/C	T/T	A/A	B406	Cultivar
242	Hap_1	C/C	T/T	A/A	B407	Cultivar
243	Hap_1	C/C	T/T	A/A	B413	Cultivar
244	Hap_1	C/C	T/T	A/A	B420	Cultivar
245	Hap_1	C/C	T/T	A/A	B422	Cultivar
246	Hap_1	C/C	T/T	A/A	B431	Cultivar
247	Hap_1	C/C	T/T	A/A	B433	Cultivar
248	Hap_1	C/C	T/T	A/A	B434	Cultivar
249	Hap_1	C/C	T/T	A/A	B355	Cultivar
250	Hap_1	C/C	T/T	A/A	B343	Cultivar
251	Hap_1	C/C	T/T	A/A	B305	Cultivar
252	Hap_1	C/C	T/T	A/A	B401	Cultivar
253	Hap_1	C/C	T/T	A/A	B414	Cultivar
254	Hap_1	C/C	T/T	A/A	B312	Cultivar
255	Hap_1	C/C	T/T	A/A	B364	Cultivar
256	Hap_1	C/C	T/T	A/A	B304	Cultivar
257	Hap_1	C/C	T/T	A/A	B502	Wild
258	Hap_1	C/C	T/T	A/A	B514	Wild
259	Hap_1	C/C	T/T	A/A	B515	Wild
260	Hap_1	C/C	T/T	A/A	B538	Wild
261	Hap_1	C/C	T/T	A/A	B505	Wild
262	Hap_1	C/C	T/T	A/A	B510	Wild
263	Hap_1	C/C	T/T	A/A	B513	Wild
264	Hap_1	C/C	T/T	A/A	B523	Wild
265	Hap_1	C/C	T/T	A/A	B533	Wild
266	Hap_1	C/C	T/T	A/A	B537	Wild
267	Hap_1	C/C	T/T	A/A	B524	Wild
268	Hap_1	C/C	T/T	A/A	B529	Wild
269	Hap_2	A/A	C/C	G/G	B009	Landrace
270	Hap_2	A/A	C/C	G/G	B022	Landrace
271	Hap_2	A/A	C/C	G/G	B023	Landrace
272	Hap_2	A/A	C/C	G/G	B030	Landrace
273	Hap_2	A/A	C/C	G/G	B031	Landrace
274	Hap_2	A/A	C/C	G/G	B033	Landrace
275	Hap_2	A/A	C/C	G/G	B038	Landrace
276	Hap_2	A/A	C/C	G/G	B039	Landrace
277	Hap_2	A/A	C/C	G/G	B040	Landrace
278	Hap_2	A/A	C/C	G/G	B045	Landrace
279	Hap_2	A/A	C/C	G/G	B047	Landrace
280	Hap_2	A/A	C/C	G/G	B048	Landrace
281	Hap_2	A/A	C/C	G/G	B053	Landrace
282	Hap_2	A/A	C/C	G/G	B079	Landrace
283	Hap_2	A/A	C/C	G/G	B104	Landrace
284	Hap_2	A/A	C/C	G/G	B110	Landrace
285	Hap_2	A/A	C/C	G/G	B111	Landrace
286	Hap_2	A/A	C/C	G/G	B116	Landrace
287	Hap_2	A/A	C/C	G/G	B120	Landrace
288	Hap_2	A/A	C/C	G/G	B123	Landrace
289	Hap_2	A/A	C/C	G/G	B127	Landrace
290	Hap_2	A/A	C/C	G/G	B128	Landrace
291	Hap_2	A/A	C/C	G/G	B140	Landrace
292	Hap_2	A/A	C/C	G/G	B143	Landrace
293	Hap_2	A/A	C/C	G/G	B144	Landrace
294	Hap_2	A/A	C/C	G/G	B146	Landrace
295	Hap_2	A/A	C/C	G/G	B150	Landrace
296	Hap_2	A/A	C/C	G/G	B151	Landrace
297	Hap_2	A/A	C/C	G/G	B155	Landrace
298	Hap_2	A/A	C/C	G/G	B156	Landrace
299	Hap_2	A/A	C/C	G/G	B183	Landrace
300	Hap_2	A/A	C/C	G/G	B184	Landrace
301	Hap_2	A/A	C/C	G/G	B185	Landrace
302	Hap_2	A/A	C/C	G/G	B194	Landrace
303	Hap_2	A/A	C/C	G/G	B196	Landrace
304	Hap_2	A/A	C/C	G/G	B234	Landrace
305	Hap_2	A/A	C/C	G/G	B237	Landrace
306	Hap_2	A/A	C/C	G/G	B240	Landrace
307	Hap_2	A/A	C/C	G/G	B258	Landrace
308	Hap_2	A/A	C/C	G/G	B139	Landrace
309	Hap_2	A/A	C/C	G/G	B245	Landrace
310	Hap_2	A/A	C/C	G/G	B248	Landrace
311	Hap_2	A/A	C/C	G/G	B252	Landrace
312	Hap_2	A/A	C/C	G/G	B126	Landrace
313	Hap_2	A/A	C/C	G/G	B113	Landrace
314	Hap_2	A/A	C/C	G/G	B046	Landrace
315	Hap_2	A/A	C/C	G/G	B292	Landrace
316	Hap_2	A/A	C/C	G/G	B108	Landrace
317	Hap_2	A/A	C/C	G/G	B119	Landrace
318	Hap_2	A/A	C/C	G/G	B067	Cultivar
319	Hap_2	A/A	C/C	G/G	B080	Cultivar
320	Hap_2	A/A	C/C	G/G	B165	Cultivar
321	Hap_2	A/A	C/C	G/G	B198	Cultivar
322	Hap_2	A/A	C/C	G/G	B208	Cultivar
323	Hap_2	A/A	C/C	G/G	B239	Cultivar
324	Hap_2	A/A	C/C	G/G	B264	Cultivar
325	Hap_2	A/A	C/C	G/G	B273	Cultivar
326	Hap_2	A/A	C/C	G/G	B280	Cultivar
327	Hap_2	A/A	C/C	G/G	B288	Cultivar
328	Hap_2	A/A	C/C	G/G	B299	Cultivar
329	Hap_2	A/A	C/C	G/G	B328	Cultivar
330	Hap_2	A/A	C/C	G/G	B331	Cultivar
331	Hap_2	A/A	C/C	G/G	B332	Cultivar
332	Hap_2	A/A	C/C	G/G	B333	Cultivar
333	Hap_2	A/A	C/C	G/G	B334	Cultivar
334	Hap_2	A/A	C/C	G/G	B335	Cultivar
335	Hap_2	A/A	C/C	G/G	B336	Cultivar
336	Hap_2	A/A	C/C	G/G	B337	Cultivar
337	Hap_2	A/A	C/C	G/G	B338	Cultivar
338	Hap_2	A/A	C/C	G/G	B340	Cultivar
339	Hap_2	A/A	C/C	G/G	B398	Cultivar
340	Hap_2	A/A	C/C	G/G	B400	Cultivar
341	Hap_2	A/A	C/C	G/G	B403	Cultivar
342	Hap_2	A/A	C/C	G/G	B412	Cultivar
343	Hap_2	A/A	C/C	G/G	B417	Cultivar
344	Hap_2	A/A	C/C	G/G	B419	Cultivar
345	Hap_2	A/A	C/C	G/G	B428	Cultivar
346	Hap_2	A/A	C/C	G/G	B429	Cultivar
347	Hap_2	A/A	C/C	G/G	B418	Cultivar
348	Hap_2	A/A	C/C	G/G	B416	Cultivar
349	Hap_2	A/A	C/C	G/G	B177	Cultivar
350	Hap_2	A/A	C/C	G/G	B394	Cultivar
351	Hap_2	A/A	C/C	G/G	B501	Wild
352	Hap_2	A/A	C/C	G/G	B504	Wild
353	Hap_2	A/A	C/C	G/G	B507	Wild
354	Hap_2	A/A	C/C	G/G	B522	Wild
355	Hap_2	A/A	C/C	G/G	B526	Wild
356	Hap_2	A/A	C/C	G/G	B531	Wild
357	Hap_2	A/A	C/C	G/G	B535	Wild
358	Hap_2	A/A	C/C	G/G	B521	Wild
359	Hap_2	A/A	C/C	G/G	B516	Wild
360	Hap_2	A/A	C/C	G/G	B530	Wild
361	Hap_3	C/C	C/C	G/G	B503	Wild
362	Hap_3	C/C	C/C	G/G	B506	Wild
363	Hap_3	C/C	C/C	G/G	B508	Wild
364	Hap_3	C/C	C/C	G/G	B511	Wild
365	Hap_3	C/C	C/C	G/G	B512	Wild
366	Hap_3	C/C	C/C	G/G	B518	Wild
367	Hap_3	C/C	C/C	G/G	B519	Wild
368	Hap_3	C/C	C/C	G/G	B520	Wild
369	Hap_3	C/C	C/C	G/G	B525	Wild
370	Hap_3	C/C	C/C	G/G	B527	Wild
371	Hap_3	C/C	C/C	G/G	B528	Wild
372	Hap_3	C/C	C/C	G/G	B536	Wild

## Sheet: Table S6
Table S6: Survive rate of SiAOX4 after cold stress treatment.
Haplotype	Sample	Survive rate
Hap_1	B001	1
Hap_1	B003	0.758621
Hap_1	B019	0.84375
Hap_1	B021	0.208333
Hap_1	B025	0.9375
Hap_1	B026	0.4375
Hap_1	B037	0.903226
Hap_2	B047	0.84375
Hap_2	B048	0.83871
Hap_1	B054	0.935484
Hap_1	B059	0.181818
Hap_1	B061	0.612903
Hap_1	B081	0.354839
Hap_2	B089	0.166667
Hap_2	B090	0.84375
Hap_1	B093	0.548387
Hap_1	B096	0.90625
Hap_2	B108	0.354839
Hap_2	B116	1
Hap_2	B123	0.583333
Hap_1	B124	0.466667
Hap_1	B131	0.833333
Hap_1	B134	0.666667
Hap_2	B144	0.65625
Hap_1	B145	0.75
Hap_1	B153	0.833333
Hap_1	B167	1
Hap_1	B171	1
Hap_1	B173	0.75
Hap_2	B184	0.8125
Hap_1	B190	0.875
Hap_1	B193	0.71875
Hap_1	B203	0.677419
Hap_1	B213	0.84375
Hap_1	B216	0.46875
Hap_1	B221	0.8125
Hap_1	B229	0.8125
Hap_1	B233	0.966667
Hap_2	B240	0.870968
Hap_2	B248	0.875
Hap_1	B268	0.625
Hap_1	B269	0.9375
Hap_1	B272	0.8125
Hap_1	B276	0.4375
Hap_1	B281	0.625
Hap_2	B299	0.692308
Hap_1	B310	0.958333
Hap_1	B313	0.208333
Hap_1	B317	0.875
Hap_1	B323	0.96875
Hap_1	B325	0.75
Hap_2	B328	0.870968
Hap_2	B333	0.875
Hap_2	B335	0.545455
Hap_1	B341	0.419355
Hap_1	B343	0.84375
Hap_1	B347	0.958333
Hap_1	B356	0.333333
Hap_1	B365	0.25
Hap_1	B374	0.434783
Hap_1	B382	0.0416667
Hap_1	B385	0.46875
Hap_1	B389	0.625
Hap_1	B406	0.541667
Hap_1	B407	0.708333
Hap_2	B415	0.677419
Hap_2	B416	0.75
Hap_2	B419	0.913043

## Sheet: Table S7
Table S7: Survive rate of SiAOX5 after cold stress treatment. A
Haplotype	Sample	Survive rate
Hap_1	B001	1
Hap_1	B382	0.0416667
Hap_1	B059	0.181818
Hap_1	B021	0.208333
Hap_1	B313	0.208333
Hap_1	B365	0.25
Hap_1	B356	0.333333
Hap_1	B081	0.354839
Hap_1	B341	0.419355
Hap_1	B374	0.434783
Hap_1	B026	0.4375
Hap_1	B276	0.4375
Hap_1	B124	0.466667
Hap_1	B216	0.46875
Hap_1	B385	0.46875
Hap_1	B406	0.541667
Hap_1	B093	0.548387
Hap_1	B061	0.612903
Hap_1	B268	0.625
Hap_1	B281	0.625
Hap_1	B389	0.625
Hap_1	B134	0.666667
Hap_1	B203	0.677419
Hap_1	B407	0.708333
Hap_1	B193	0.71875
Hap_1	B145	0.75
Hap_1	B173	0.75
Hap_1	B325	0.75
Hap_1	B003	0.758621
Hap_1	B221	0.8125
Hap_1	B229	0.8125
Hap_1	B272	0.8125
Hap_1	B131	0.833333
Hap_1	B153	0.833333
Hap_1	B019	0.84375
Hap_1	B343	0.84375
Hap_1	B213	0.84375
Hap_1	B190	0.875
Hap_1	B317	0.875
Hap_1	B037	0.903226
Hap_1	B096	0.90625
Hap_1	B054	0.935484
Hap_1	B025	0.9375
Hap_1	B269	0.9375
Hap_1	B310	0.958333
Hap_1	B347	0.958333
Hap_1	B233	0.966667
Hap_1	B323	0.96875
Hap_1	B167	1
Hap_2	B089	0.166667
Hap_2	B108	0.354839
Hap_2	B335	0.545455
Hap_2	B123	0.583333
Hap_2	B144	0.65625
Hap_2	B046	0.6875
Hap_2	B299	0.692308
Hap_2	B416	0.75
Hap_2	B184	0.8125
Hap_2	B048	0.83871
Hap_2	B047	0.84375
Hap_2	B090	0.84375
Hap_2	B240	0.870968
Hap_2	B328	0.870968
Hap_2	B248	0.875
Hap_2	B333	0.875
Hap_2	B419	0.913043
Hap_2	B116	1

## Sheet: Table S8
Table S8: Relative height of SiAOX4 after cold stress treatment.
Haplotype	Sample	Relative height
Hap_1	B224	0.710679
Hap_1	B317	0.717482
Hap_1	B049	0.769869
Hap_1	B221	0.773484
Hap_1	B323	0.777778
Hap_1	B173	0.791056
Hap_1	B054	0.796992
Hap_1	B374	0.797358
Hap_1	B213	0.797505
Hap_1	B390	0.798966
Hap_1	B131	0.805096
Hap_1	B096	0.810692
Hap_1	B276	0.812105
Hap_1	B325	0.817166
Hap_1	B347	0.822495
Hap_1	B407	0.822904
Hap_1	B003	0.823115
Hap_1	B167	0.827924
Hap_1	B406	0.831945
Hap_1	B154	0.835501
Hap_1	B153	0.838791
Hap_1	B025	0.844491
Hap_1	B190	0.84675
Hap_1	B193	0.847142
Hap_1	B001	0.84938
Hap_1	B389	0.851849
Hap_1	B268	0.853497
Hap_1	B037	0.857185
Hap_1	B272	0.860713
Hap_1	B229	0.863368
Hap_1	B203	0.86337
Hap_1	B281	0.870834
Hap_1	B368	0.873971
Hap_1	B356	0.878432
Hap_1	B019	0.883918
Hap_1	B145	0.884376
Hap_1	B134	0.885771
Hap_1	B216	0.890677
Hap_1	B382	0.89161
Hap_1	B021	0.894954
Hap_1	B093	0.896805
Hap_1	B365	0.908076
Hap_2	B299	0.726229
Hap_2	B116	0.745125
Hap_2	B047	0.779053
Hap_2	B067	0.784608
Hap_2	B333	0.797071
Hap_2	B264	0.797579
Hap_2	B090	0.799392
Hap_2	B248	0.801231
Hap_2	B328	0.820085
Hap_2	B184	0.821106
Hap_2	B048	0.824304
Hap_2	B240	0.852776
Hap_2	B415	0.870148
Hap_2	B108	0.887266
Hap_2	B335	0.897514
Hap_2	B123	0.923734

## Sheet: Table S9
Table S9: Relative height of SiAOX5 after cold stress treatment.
Haplotype	Sample	Relative height
Hap_1	B001	0.84938
Hap_1	B224	0.710679
Hap_1	B317	0.717482
Hap_1	B049	0.769869
Hap_1	B221	0.773484
Hap_1	B323	0.777778
Hap_1	B173	0.791056
Hap_1	B054	0.796992
Hap_1	B374	0.797358
Hap_1	B213	0.797505
Hap_1	B390	0.798966
Hap_1	B131	0.805096
Hap_1	B096	0.810692
Hap_1	B276	0.812105
Hap_1	B325	0.817166
Hap_1	B347	0.822495
Hap_1	B407	0.822904
Hap_1	B003	0.823115
Hap_1	B167	0.827924
Hap_1	B406	0.831945
Hap_1	B154	0.835501
Hap_1	B153	0.838791
Hap_1	B025	0.844491
Hap_1	B190	0.84675
Hap_1	B193	0.847142
Hap_1	B389	0.851849
Hap_1	B268	0.853497
Hap_1	B037	0.857185
Hap_1	B272	0.860713
Hap_1	B229	0.863368
Hap_1	B203	0.86337
Hap_1	B281	0.870834
Hap_1	B368	0.873971
Hap_1	B356	0.878432
Hap_1	B019	0.883918
Hap_1	B145	0.884376
Hap_1	B134	0.885771
Hap_1	B216	0.890677
Hap_1	B382	0.89161
Hap_1	B021	0.894954
Hap_1	B093	0.896805
Hap_1	B365	0.908076
Hap_2	B299	0.726229
Hap_2	B116	0.745125
Hap_2	B047	0.779053
Hap_2	B067	0.784608
Hap_2	B333	0.797071
Hap_2	B264	0.797579
Hap_2	B090	0.799392
Hap_2	B248	0.801231
Hap_2	B328	0.820085
Hap_2	B184	0.821106
Hap_2	B048	0.824304
Hap_2	B046	0.847
Hap_2	B240	0.852776
Hap_2	B108	0.887266
Hap_2	B335	0.897514
Hap_2	B123	0.923734
